# Supplementary material for: Exploring functionally related enzymes using radially distributed properties of active sites around the reacting points of bound ligands
Source: BMC Struct Biol. 2012 Apr 26;12:5. doi: 10.1186/1472-6807-12-5 (PMC3408369; doi:10.1186/1472-6807-12-5)
Supplement: Additional file 1 — Table S1. Descriptions of the oxidoreductases mapped onto the SOM. File “TableS1.xls” contains results of the SOM of oxidoreductases. The 4,092 RDFs were mapped onto a [46, 28]-sized rectangular lattice. The columns include a map position of a PDB code with functional annotation. [file 1472-6807-12-5-S1.xls]

## Sheet: Table S1
Supplementary Table 1. Description of oxidoreductases mapped onto the SOM.
SOM	PDB code	Ligand (Atoma)	EC number	SCOP	UniProt	Catalytic residues	GO term
1,1	1m64B	HEM(FE)	1.3.99.1	a.138.1.3, c.3.1.4, d.168.1.1			0000104
1,1	2b7sA	HEM(FE)	1.3.99.1		FRDA_SHEFN	C,C,C,C,C,C,C,H,H,H,H,H,H,H,H	0000104
1,1	1m64A	HEM(FE)	1.3.99.1	a.138.1.3, c.3.1.4, d.168.1.1	FRDA_SHEFN	C,C,C,C,C,C,C,C,H,H,H,H,H,H,H	0000104
1,1	2b7rA	HEM(FE)	1.3.99.1		FRDA_SHEFN	C,C,C,C,C,C,C,H,H,H,H,H,H,H	0000104
1,1	1kssA	HEM(FE)	1.3.99.1	a.138.1.3, c.3.1.4, d.168.1.1	FRDA_SHEFN	C,C,C,C,C,C,C,H,H,H,H,H,H,H	0000104
1,1	1y0pA	HEM(FE)	1.3.99.1		FRDA_SHEFN	C,C,C,C,C,C,C,H,H,H,H,H,H,H,H	0000104
1,1	1qjdA	HEC(FE)	1.3.99.1	a.138.1.3, c.3.1.4, d.168.1.1	FRDA_SHEFN	C,C,C,C,C,C,C,H,H,H,H,H,H,H,H	0000104
1,1	1q9iA	HEM(FE)	1.3.99.1	a.138.1.3, c.3.1.4, d.168.1.1	FRDA_SHEFN	C,C,C,C,C,C,C,H,H,H,H,H,H,H,H	0000104
1,1	1e39A	HEC(FE)	1.3.99.1	a.138.1.3, c.3.1.4, d.168.1.1	FRDA_SHEFN	C,C,C,C,C,C,C,H,H,H,H,H,H,H	0000104
1,1	1p2eA	HEM(FE)	1.3.99.1	a.138.1.3, c.3.1.4, d.168.1.1	FRDA_SHEFN	A,C,C,C,C,C,C,C,H,H,H,H,H,H,H	0000104
2,1	1ksuB	HEM(FE)	1.3.99.1	a.138.1.3, c.3.1.4, d.168.1.1			0000104
2,1	1lj1B	HEM(FE)	1.3.99.1	a.138.1.3, c.3.1.4, d.168.1.1			0000104
2,1	1jrzB	HEM(FE)	1.3.99.1	a.138.1.3, c.3.1.4, d.168.1.1			0000104
3,1	1qdbC	HEM(FE)	1.7.2.2	a.138.1.3			0042279
3,1	1qdbB	HEM(FE)	1.7.2.2	a.138.1.3			0042279
3,1	1fs8A	HEM(FE)	1.7.2.2	a.138.1.3	NRFA_WOLSU	C,C,C,C,C,C,C,C,C,C,H,H,H,H,H,H,H,H,K,Q,Y,Y	0042279
3,1	1qdbA	HEM(FE)	1.7.2.2	a.138.1.3	NRFA_SULDE	A,C,C,C,C,C,C,C,C,H,H,H,H,H,H,H,H,H,K,Q,Y,Y	0042279
3,1	2e80A	HEM(FE)	1.7.2.2		NRFA_WOLSU	C,C,C,C,C,C,C,C,C,C,H,H,H,H,H,H,H,H,K,Q,Y,Y	0042279
3,1	1fs7A	HEM(FE)	1.7.2.2	a.138.1.3	NRFA_WOLSU	C,C,C,C,C,C,C,C,C,C,H,H,H,H,H,H,H,H,K,Q,Y,Y	0042279
3,1	1fs9A	HEM(FE)	1.7.2.2	a.138.1.3	NRFA_WOLSU	C,C,C,C,C,C,C,C,C,C,H,H,H,H,H,H,H,H,K,Q,Y,Y	0042279
3,1	2e81A	HEM(FE)	1.7.2.2		NRFA_WOLSU	C,C,C,C,C,C,C,C,C,C,H,H,H,H,H,H,H,H,K,Q,Y,Y	0042279
4,1	1gu6G	HEC(FE)	1.7.2.2	a.138.1.3			0042279
4,1	1gu6A	HEC(FE)	1.7.2.2	a.138.1.3	NRFA_ECOLI	C,C,C,C,C,C,C,C,C,H,H,H,H,H,H,H,H,H,K,Q,Y,Y	0042279
4,1	1gu6E	HEC(FE)	1.7.2.2	a.138.1.3			0042279
4,1	1gu6C	HEC(FE)	1.7.2.2	a.138.1.3			0042279
5,1	1cqxB	HEM(FE)	1.14.12.17	a.1.1.2, b.43.4.2, c.25.1.5			0008941
5,1	1cqxA	HEM(FE)	1.14.12.17	a.1.1.2, b.43.4.2, c.25.1.5	HMP_RALEH	E,H,K,Y,Y	0008941
6,1	1m64B	HEM(FE)	1.3.99.1	a.138.1.3, c.3.1.4, d.168.1.1			0000104
6,1	2b7rA	HEM(FE)	1.3.99.1		FRDA_SHEFN	C,C,C,C,C,C,C,H,H,H,H,H,H,H	0000104
6,1	1m64A	HEM(FE)	1.3.99.1	a.138.1.3, c.3.1.4, d.168.1.1	FRDA_SHEFN	C,C,C,C,C,C,C,C,H,H,H,H,H,H,H	0000104
6,1	1kssA	HEM(FE)	1.3.99.1	a.138.1.3, c.3.1.4, d.168.1.1	FRDA_SHEFN	C,C,C,C,C,C,C,H,H,H,H,H,H,H	0000104
6,1	1lj1B	HEM(FE)	1.3.99.1	a.138.1.3, c.3.1.4, d.168.1.1			0000104
6,1	1lj1A	HEM(FE)	1.3.99.1	a.138.1.3, c.3.1.4, d.168.1.1	FRDA_SHEFN	C,C,C,C,C,C,C,H,H,H,H,H,H,H	0000104
7,1	1y0pA	HEM(FE)	1.3.99.1		FRDA_SHEFN	C,C,C,C,C,C,C,H,H,H,H,H,H,H,H	0000104
7,1	1ksuB	HEM(FE)	1.3.99.1	a.138.1.3, c.3.1.4, d.168.1.1			0000104
7,1	1q9iA	HEM(FE)	1.3.99.1	a.138.1.3, c.3.1.4, d.168.1.1	FRDA_SHEFN	C,C,C,C,C,C,C,H,H,H,H,H,H,H,H	0000104
7,1	1ksuA	HEM(FE)	1.3.99.1	a.138.1.3, c.3.1.4, d.168.1.1	FRDA_SHEFN	C,C,C,C,C,C,C,H,H,H,H,H,H,H,H	0000104
7,1	1jrzB	HEM(FE)	1.3.99.1	a.138.1.3, c.3.1.4, d.168.1.1			0000104
7,1	1jrzA	HEM(FE)	1.3.99.1	a.138.1.3, c.3.1.4, d.168.1.1	FRDA_SHEFN	C,C,C,C,C,C,C,H,H,H,H,H,H,H	0000104
7,1	1e39A	HEC(FE)	1.3.99.1	a.138.1.3, c.3.1.4, d.168.1.1	FRDA_SHEFN	C,C,C,C,C,C,C,H,H,H,H,H,H,H	0000104
7,1	1qjdA	HEC(FE)	1.3.99.1	a.138.1.3, c.3.1.4, d.168.1.1	FRDA_SHEFN	C,C,C,C,C,C,C,H,H,H,H,H,H,H,H	0000104
7,1	2b7sA	HEM(FE)	1.3.99.1		FRDA_SHEFN	C,C,C,C,C,C,C,H,H,H,H,H,H,H,H	0000104
8,1	1jrxB	HEM(FE)	1.3.99.1	a.138.1.3, c.3.1.4, d.168.1.1			0000104
8,1	1jrxA	HEM(FE)	1.3.99.1	a.138.1.3, c.3.1.4, d.168.1.1	FRDA_SHEFN	C,C,C,C,C,C,C,H,H,H,H,H,H,H,H	0000104
8,1	1jryB	HEM(FE)	1.3.99.1	a.138.1.3, c.3.1.4, d.168.1.1			0000104
8,1	1jryA	HEM(FE)	1.3.99.1	a.138.1.3, c.3.1.4, d.168.1.1	FRDA_SHEFN	C,C,C,C,C,C,C,H,H,H,H,H,H,H	0000104
9,1	1qdbC	HEM(FE)	1.7.2.2	a.138.1.3			0042279
9,1	1qdbB	HEM(FE)	1.7.2.2	a.138.1.3			0042279
9,1	1gu6E	HEC(FE)	1.7.2.2	a.138.1.3			0042279
9,1	1gu6G	HEC(FE)	1.7.2.2	a.138.1.3			0042279
9,1	1qdbA	HEM(FE)	1.7.2.2	a.138.1.3	NRFA_SULDE	A,C,C,C,C,C,C,C,C,H,H,H,H,H,H,H,H,H,K,Q,Y,Y	0042279
9,1	1gu6A	HEC(FE)	1.7.2.2	a.138.1.3	NRFA_ECOLI	C,C,C,C,C,C,C,C,C,H,H,H,H,H,H,H,H,H,K,Q,Y,Y	0042279
9,1	1gu6C	HEC(FE)	1.7.2.2	a.138.1.3			0042279
10,1	1fgjA	HEM(FE)	1.7.3.4	a.138.1.3	HAO_NITEU	C,C,C,C,C,C,C,C,C,C,C,C,C,C,C,H,H,H,H,H,H,H,H,H,H,H,H,H,H,H	0047991
10,1	1fgjB	HEM(FE)	1.7.3.4	a.138.1.3			0047991
10,1	1fs8A	HEM(FE)	1.7.2.2	a.138.1.3	NRFA_WOLSU	C,C,C,C,C,C,C,C,C,C,H,H,H,H,H,H,H,H,K,Q,Y,Y	0042279
10,1	1fs7A	HEM(FE)	1.7.2.2	a.138.1.3	NRFA_WOLSU	C,C,C,C,C,C,C,C,C,C,H,H,H,H,H,H,H,H,K,Q,Y,Y	0042279
10,1	2e80A	HEM(FE)	1.7.2.2		NRFA_WOLSU	C,C,C,C,C,C,C,C,C,C,H,H,H,H,H,H,H,H,K,Q,Y,Y	0042279
10,1	1fs9A	HEM(FE)	1.7.2.2	a.138.1.3	NRFA_WOLSU	C,C,C,C,C,C,C,C,C,C,H,H,H,H,H,H,H,H,K,Q,Y,Y	0042279
10,1	2e81A	HEM(FE)	1.7.2.2		NRFA_WOLSU	C,C,C,C,C,C,C,C,C,C,H,H,H,H,H,H,H,H,K,Q,Y,Y	0042279
11,1	1lj1B	HEM(FE)	1.3.99.1	a.138.1.3, c.3.1.4, d.168.1.1			0000104
11,1	1lj1A	HEM(FE)	1.3.99.1	a.138.1.3, c.3.1.4, d.168.1.1	FRDA_SHEFN	C,C,C,C,C,C,C,H,H,H,H,H,H,H	0000104
11,1	1jrzB	HEM(FE)	1.3.99.1	a.138.1.3, c.3.1.4, d.168.1.1			0000104
11,1	1jrzA	HEM(FE)	1.3.99.1	a.138.1.3, c.3.1.4, d.168.1.1	FRDA_SHEFN	C,C,C,C,C,C,C,H,H,H,H,H,H,H	0000104
11,1	1e39A	HEC(FE)	1.3.99.1	a.138.1.3, c.3.1.4, d.168.1.1	FRDA_SHEFN	C,C,C,C,C,C,C,H,H,H,H,H,H,H	0000104
11,1	1p2eA	HEM(FE)	1.3.99.1	a.138.1.3, c.3.1.4, d.168.1.1	FRDA_SHEFN	A,C,C,C,C,C,C,C,H,H,H,H,H,H,H	0000104
11,1	1p2hA	HEM(FE)	1.3.99.1	a.138.1.3, c.3.1.4, d.168.1.1	FRDA_SHEFN	C,C,C,C,C,C,C,C,H,H,H,H,H,H,H,M	0000104
12,1	1jryA	HEM(FE)	1.3.99.1	a.138.1.3, c.3.1.4, d.168.1.1	FRDA_SHEFN	C,C,C,C,C,C,C,H,H,H,H,H,H,H	0000104
12,1	1jrxB	HEM(FE)	1.3.99.1	a.138.1.3, c.3.1.4, d.168.1.1			0000104
12,1	1ksuB	HEM(FE)	1.3.99.1	a.138.1.3, c.3.1.4, d.168.1.1			0000104
12,1	1q9iA	HEM(FE)	1.3.99.1	a.138.1.3, c.3.1.4, d.168.1.1	FRDA_SHEFN	C,C,C,C,C,C,C,H,H,H,H,H,H,H,H	0000104
12,1	1y0pA	HEM(FE)	1.3.99.1		FRDA_SHEFN	C,C,C,C,C,C,C,H,H,H,H,H,H,H,H	0000104
12,1	1ksuA	HEM(FE)	1.3.99.1	a.138.1.3, c.3.1.4, d.168.1.1	FRDA_SHEFN	C,C,C,C,C,C,C,H,H,H,H,H,H,H,H	0000104
12,1	1qjdA	HEC(FE)	1.3.99.1	a.138.1.3, c.3.1.4, d.168.1.1	FRDA_SHEFN	C,C,C,C,C,C,C,H,H,H,H,H,H,H,H	0000104
12,1	1jrxA	HEM(FE)	1.3.99.1	a.138.1.3, c.3.1.4, d.168.1.1	FRDA_SHEFN	C,C,C,C,C,C,C,H,H,H,H,H,H,H,H	0000104
12,1	1jryB	HEM(FE)	1.3.99.1	a.138.1.3, c.3.1.4, d.168.1.1			0000104
12,1	2b7sA	HEM(FE)	1.3.99.1		FRDA_SHEFN	C,C,C,C,C,C,C,H,H,H,H,H,H,H,H	0000104
13,1	1qo8A	HEM(FE)	1.3.99.1	a.138.1.3, c.3.1.4, d.168.1.1	FRD2_SHEFN	C,C,C,C,C,C,C,H,H,H	0000104
13,1	1qo8D	HEM(FE)	1.3.99.1	a.138.1.3, c.3.1.4, d.168.1.1			0000104
14,1	1zzhB	HEC(FE)	1.11.1.5				0004130
14,1	1zzhC	HEC(FE)	1.11.1.5				0004130
14,1	1zzhD	HEC(FE)	1.11.1.5				0004130
14,1	1zzhA	HEC(FE)	1.11.1.5				0004130
16,1	1u13A	HEM(FE)	1.14.13.70	a.104.1.1	CP51_MYCTU	C	0008398
16,1	1e9xA	HEM(FE)	1.14.13.70	a.104.1.1	CP51_MYCTU	C	0008398
16,1	1j9zB	NAP(C4N)	1.6.2.4	b.43.4.1, c.23.5.2, c.25.1.4			0003958
16,1	1h5zA	HEM(FE)	1.14.13.70	a.104.1.1	CP51_MYCTU	C	0008398
17,1	1ea1A	HEM(FE)	1.14.13.70	a.104.1.1	CP51_MYCTU	C	0008398
18,1	1phfA	HEM(FE)	1.14.15.1		CPXA_PSEPU	C	0018683
18,1	1gemA	HEM(FE)	1.14.15.1	a.104.1.1	CPXA_PSEPU	C	0018683
18,1	1t86B	HEM(FE)	1.14.15.1	a.104.1.1			0018683
19,1	1getB	NAP(C4N)	1.8.1.7	c.3.1.5, c.3.1.5, d.87.1.1	GSHR_ECOLI	C,C,H	0004362
19,1	1gekA	HEM(FE)	1.14.15.1	a.104.1.1	CPXA_PSEPU	C	0018683
19,1	1gebA	HEM(FE)	1.14.15.1	a.104.1.1	CPXA_PSEPU	C	0018683
20,1	2q6nA	HEM(FE)	1.14.14.1		CP2B4_RABIT	C	0070330
20,1	2q6nD	HEM(FE)	1.14.14.1				0070330
20,1	2esdC	NAP(C4N)	1.2.1.9				0008886
20,1	2hsdD	NAD(C4N)	1.1.1.53	c.2.1.2			0047044
21,1	1nnoA	DHE(FE)	1.7.2.1 1.7.99.1	a.3.1.2, b.70.2.1	NIRS_PSEAE	H	0050421 0050418
21,1	1gjqB	DHE(FE)	1.7.2.1 1.7.99.1	a.3.1.2, b.70.2.1	NIRS_PSEAE	H	0050421 0050418
21,1	1gjqA	DHE(FE)	1.7.2.1 1.7.99.1	a.3.1.2, b.70.2.1	NIRS_PSEAE	H	0050421 0050418
21,1	1nnoB	DHE(FE)	1.7.2.1 1.7.99.1	a.3.1.2, b.70.2.1			0050421 0050418
22,1	1n15A	DHE(FE)	1.7.2.1 1.7.99.1	a.3.1.2, b.70.2.1	NIRS_PSEAE	H	0050421 0050418
22,1	1n15B	DHE(FE)	1.7.2.1 1.7.99.1	a.3.1.2, b.70.2.1	NIRS_PSEAE	H	0050421 0050418
22,1	1n50A	DHE(FE)	1.7.2.1 1.7.99.1	a.3.1.2, b.70.2.1	NIRS_PSEAE	H	0050421 0050418
22,1	1n50B	DHE(FE)	1.7.2.1 1.7.99.1	a.3.1.2, b.70.2.1	NIRS_PSEAE	H	0050421 0050418
22,1	1n90A	DHE(FE)	1.7.2.1 1.7.99.1	a.3.1.2, b.70.2.1	NIRS_PSEAE	H	0050421 0050418
22,1	1n90B	DHE(FE)	1.7.2.1 1.7.99.1	a.3.1.2, b.70.2.1	NIRS_PSEAE	H	0050421 0050418
22,1	1nirB	DHE(FE)	1.7.2.1 1.7.99.1	a.3.1.2, b.70.2.1	NIRS_PSEAE	H	0050421 0050418
22,1	1nirA	DHE(FE)	1.7.2.1 1.7.99.1	a.3.1.2, b.70.2.1	NIRS_PSEAE	H	0050421 0050418
22,1	1bl9A	DHE(FE)	1.7.2.1 1.7.99.1	a.3.1.2, b.70.2.1	NIRS_PSEAE	H	0050421 0050418
22,1	1bl9B	DHE(FE)	1.7.2.1 1.7.99.1	a.3.1.2, b.70.2.1			0050421 0050418
23,1	1v5fA	FAD(N5)	1.2.3.3				0047112
24,1	1q16C	HEM(FE)	1.7.99.4	f.21.3.1	NARI_ECOLI	H,H	0008940
24,1	1y5iC	HEM(FE)	1.7.99.4		NARI_ECOLI	H,H	0008940
24,1	1y4zC	HEM(FE)	1.7.99.4		NARI_ECOLI	H,H	0008940
24,1	1siwC	HEM(FE)	1.7.99.4	f.21.3.1	NARI_ECOLI	H,H,H	0008940
24,1	1y5nC	HEM(FE)	1.7.99.4		NARI_ECOLI	H,H	0008940
24,1	1fgjB	HEM(FE)	1.7.3.4	a.138.1.3			0047991
25,1	4blcB	HEM(FE)	1.11.1.6	e.5.1.1			0004096
26,1	1hj5A	DHE(FE)	1.7.2.1 1.7.99.1	a.3.1.2, b.70.2.1	NIRS_PARPN	H	0050421 0050418
26,1	1hj4A	DHE(FE)	1.7.2.1 1.7.99.1	a.3.1.2, b.70.2.1	NIRS_PARPN	H	0050421 0050418
26,1	1hj5B	DHE(FE)	1.7.2.1 1.7.99.1	a.3.1.2, b.70.2.1			0050421 0050418
26,1	1hj3A	DHE(FE)	1.7.2.1 1.7.99.1	a.3.1.2, b.70.2.1	NIRS_PARPN	H	0050421 0050418
27,1	1qksB	DHE(FE)	1.7.2.1 1.7.99.1	a.3.1.2, b.70.2.1			0050421 0050418
27,1	1qksA	DHE(FE)	1.7.2.1 1.7.99.1	a.3.1.2, b.70.2.1	NIRS_PARPN	H	0050421 0050418
27,1	1aoqB	DHE(FE)	1.7.2.1 1.7.99.1	a.3.1.2, b.70.2.1	NIRS_PARPN	H	0050421 0050418
27,1	1gq1A	DHE(FE)	1.7.2.1 1.7.99.1	a.3.1.2, b.70.2.1	NIRS_PARPN	H	0050421 0050418
27,1	1aoqA	DHE(FE)	1.7.2.1 1.7.99.1	a.3.1.2, b.70.2.1	NIRS_PARPN	H	0050421 0050418
27,1	1gq1B	DHE(FE)	1.7.2.1 1.7.99.1	a.3.1.2, b.70.2.1			0050421 0050418
28,1	1om5A	HEM(FE)	1.14.13.39	d.174.1.1	NOS1_RAT	C,Y	0004517
29,1	1d0cA	HEM(FE)	1.14.13.39	d.174.1.1	NOS3_HUMAN	C	0004517
29,1	1m9mA	HEM(FE)	1.14.13.39	d.174.1.1	NOS3_HUMAN	C	0004517
29,1	1m9jA	HEM(FE)	1.14.13.39	d.174.1.1	NOS3_HUMAN	C	0004517
29,1	1m9rA	HEM(FE)	1.14.13.39	d.174.1.1	NOS3_HUMAN	C	0004517
29,1	1m9rB	HEM(FE)	1.14.13.39	d.174.1.1			0004517
29,1	1om5B	HEM(FE)	1.14.13.39	d.174.1.1	NOS1_HUMAN	C	0004517
30,1	1d0cB	HEM(FE)	1.14.13.39	d.174.1.1	NOS3_HUMAN	C	0004517
30,1	1m9kB	HEM(FE)	1.14.13.39	d.174.1.1	NOS3_HUMAN	C	0004517
30,1	1d0oA	HEM(FE)	1.14.13.39	d.174.1.1	NOS3_HUMAN	C	0004517
30,1	1m9kA	HEM(FE)	1.14.13.39	d.174.1.1	NOS3_HUMAN	C	0004517
30,1	1m9qA	HEM(FE)	1.14.13.39	d.174.1.1	NOS3_HUMAN	C	0004517
30,1	1d0oB	HEM(FE)	1.14.13.39	d.174.1.1	NOS3_HUMAN	C	0004517
30,1	1fojB	HEM(FE)	1.14.13.39	d.174.1.1	NOS3_HUMAN	C	0004517
30,1	1m9jB	HEM(FE)	1.14.13.39	d.174.1.1	NOS3_HUMAN	C	0004517
30,1	1fojA	HEM(FE)	1.14.13.39	d.174.1.1	NOS3_HUMAN	C	0004517
31,1	1mmvA	HEM(FE)	1.14.13.39	d.174.1.1	NOS1_RAT	C,Y	0004517
32,1	1d1vA	HEM(FE)	1.14.13.39	d.174.1.1	NOS3_HUMAN	C	0004517
32,1	1ed4A	HEM(FE)	1.14.13.39	d.174.1.1	NOS3_HUMAN	C	0004517
32,1	1d1vB	HEM(FE)	1.14.13.39	d.174.1.1	NOS3_HUMAN	C	0004517
32,1	1ed4B	HEM(FE)	1.14.13.39	d.174.1.1	NOS3_HUMAN	C	0004517
32,1	1dmjB	HEM(FE)	1.14.13.39	d.174.1.1	NOS3_HUMAN	C	0004517
33,1	7nseB	HEM(FE)	1.14.13.39	d.174.1.1	NOS3_HUMAN	C	0004517
33,1	1q2oA	HEM(FE)	1.14.13.39	d.174.1.1	NOS3_BOVIN	C	0004517
33,1	1q2oB	HEM(FE)	1.14.13.39	d.174.1.1	NOS3_BOVIN	C	0004517
33,1	3nosB	HEM(FE)	1.14.13.39	d.174.1.1			0004517
33,1	2hx2B	HEM(FE)	1.14.13.39		NOS3_BOVIN	C	0004517
33,1	1p6lB	HEM(FE)	1.14.13.39	d.174.1.1	NOS3_BOVIN	C	0004517
33,1	1ed6A	HEM(FE)	1.14.13.39	d.174.1.1	NOS3_HUMAN	C	0004517
33,1	8nseA	HEM(FE)	1.14.13.39	d.174.1.1	NOS3_HUMAN	C	0004517
33,1	1rs9A	HEM(FE)	1.14.13.39	d.174.1.1	NOS3_BOVIN	C	0004517
33,1	1dm7A	HEM(FE)	1.14.13.39	d.174.1.1	NOS3_HUMAN	C	0004517
34,1	1zztA	HEM(FE)	1.14.13.39		NOS3_BOVIN	C	0004517
34,1	1zztB	HEM(FE)	1.14.13.39		NOS3_BOVIN	C	0004517
34,1	8nseB	HEM(FE)	1.14.13.39	d.174.1.1	NOS3_HUMAN	C	0004517
34,1	1rs8B	HEM(FE)	1.14.13.39	d.174.1.1	NOS3_BOVIN	C	0004517
36,1	1u72A	NDP(C4N)	1.5.1.3				0004146
36,1	1ohkA	NDP(C4N)	1.5.1.3				0004146
36,1	1dlsA	NDP(C4N)	1.5.1.3				0004146
36,1	1pd8A	NDP(C4N)	1.5.1.3	c.71.1.1			0004146
36,1	1kmsA	NDP(C4N)	1.5.1.3	c.71.1.1			0004146
36,1	1kmvA	NDP(C4N)	1.5.1.3	c.71.1.1			0004146
37,1	1dr4A	NAP(C4N)	1.5.1.3				0004146
37,1	1dr3A	TAP(C4N)	1.5.1.3				0004146
37,1	1dr6A	NAP(C4N)	1.5.1.3				0004146
37,1	1hfpA	NAP(C4N)	1.5.1.3				0004146
37,1	1bozA	NDP(C4N)	1.5.1.3	c.71.1.1			0004146
37,1	1dr2A	TAP(C4N)	1.5.1.3				0004146
37,1	1dr7A	NAP(C4N)	1.5.1.3				0004146
37,1	1dr1A	NAP(C4N)	1.5.1.3				0004146
37,1	1hfrA	NAP(C4N)	1.5.1.3				0004146
38,1	1rx9A	NAP(C4N)	1.5.1.3				0004146
38,1	1rx1A	NAP(C4N)	1.5.1.3				0004146
38,1	8dfrA	NDP(C4N)	1.5.1.3				0004146
38,1	1dr5A	NAP(C4N)	1.5.1.3				0004146
38,1	2anoA	NAP(C4N)	1.5.1.3				0004146
39,1	1dg8A	NDP(C4N)	1.5.1.3	c.71.1.1			0004146
39,1	1df7A	NDP(C4N)	1.5.1.3	c.71.1.1			0004146
39,1	1rx2A	NAP(C4N)	1.5.1.3				0004146
39,1	1dg7A	NDP(C4N)	1.5.1.3	c.71.1.1			0004146
40,1	2e77C	FMN(N5)	1.13.12.4				0050040
41,1	2a9eB	HEM(FE)	1.11.1.6				0004096
41,1	2a9eA	HEM(FE)	1.11.1.6		CATA_HELPY	H,N,Y	0004096
41,1	1qwmB	HEM(FE)	1.11.1.6	e.5.1.1			0004096
41,1	1qwlA	HEM(FE)	1.11.1.6	e.5.1.1	CATA_HELPY	H,N,Y	0004096
41,1	2iqfB	HEM(FE)	1.11.1.6				0004096
41,1	1qwmA	HEM(FE)	1.11.1.6	e.5.1.1	CATA_HELPY	H,N,Y	0004096
41,1	2iqfA	HEM(FE)	1.11.1.6		CATA_HELPY	H,N,Y	0004096
41,1	1qwlB	HEM(FE)	1.11.1.6	e.5.1.1			0004096
42,1	1dgbA	HEM(FE)	1.11.1.6	e.5.1.1	CATA_HUMAN	H,N,Y	0004096
43,1	8catA	HEM(FE)	1.11.1.6	e.5.1.1	CATA_BOVIN	H,N,Y	0004096
43,1	1tguA	HEM(FE)	1.11.1.6		CATA_BOVIN	H,N,Y	0004096
43,1	1si8D	HEM(FE)	1.11.1.6	e.5.1.1			0004096
43,1	8catB	HEM(FE)	1.11.1.6	e.5.1.1			0004096
43,1	1si8C	HEM(FE)	1.11.1.6	e.5.1.1			0004096
43,1	1si8B	HEM(FE)	1.11.1.6	e.5.1.1			0004096
43,1	4blcA	HEM(FE)	1.11.1.6	e.5.1.1	CATA_BOVIN	H,N,Y	0004096
43,1	1si8A	HEM(FE)	1.11.1.6	e.5.1.1			0004096
43,1	1th4A	HEM(FE)	1.11.1.6		CATA_BOVIN	H,N,Y	0004096
43,1	4blcC	HEM(FE)	1.11.1.6	e.5.1.1			0004096
44,1	1a4eB	HEM(FE)	1.11.1.6	e.5.1.1			0004096
44,1	1a4eC	HEM(FE)	1.11.1.6	e.5.1.1			0004096
44,1	1a4eA	HEM(FE)	1.11.1.6	e.5.1.1	CATA_YEAST	H,N,Y	0004096
44,1	1a4eD	HEM(FE)	1.11.1.6	e.5.1.1			0004096
45,1	1m7sA	HEM(FE)	1.11.1.6	e.5.1.1	CATB_PSESY	H,N,Y	0004096
45,1	1ggkB	HEM(FE)	1.11.1.6	c.23.16.3, e.5.1.1			0004096
45,1	1m7sD	HEM(FE)	1.11.1.6	e.5.1.1			0004096
45,1	1m7sB	HEM(FE)	1.11.1.6	e.5.1.1	CATB_PSESY	H,N,Y	0004096
45,1	1qf7C	HEM(FE)	1.11.1.6	c.23.16.3, e.5.1.1			0004096
45,1	1m7sC	HEM(FE)	1.11.1.6	e.5.1.1			0004096
45,1	1qf7D	HEM(FE)	1.11.1.6	c.23.16.3, e.5.1.1			0004096
45,1	1qf7A	HEM(FE)	1.11.1.6	c.23.16.3, e.5.1.1	CATE_ECOLI	H,N,Q,Y,Y	0004096
46,1	1ggkD	HEM(FE)	1.11.1.6	c.23.16.3, e.5.1.1			0004096
46,1	1ggkA	HEM(FE)	1.11.1.6	c.23.16.3, e.5.1.1	CATE_ECOLI	H,H,H,Y,Y	0004096
46,1	1ggkC	HEM(FE)	1.11.1.6	c.23.16.3, e.5.1.1			0004096
46,1	1qf7B	HEM(FE)	1.11.1.6	c.23.16.3, e.5.1.1			0004096
46,1	1iphB	HEM(FE)	1.11.1.6	c.23.16.3, e.5.1.1			0004096
46,1	1iphA	HEM(FE)	1.11.1.6	c.23.16.3, e.5.1.1	CATE_ECOLI	H,H,N,Y,Y	0004096
46,1	1iphC	HEM(FE)	1.11.1.6	c.23.16.3, e.5.1.1			0004096
46,1	1iphD	HEM(FE)	1.11.1.6	c.23.16.3, e.5.1.1			0004096
1,2	1ksuA	HEM(FE)	1.3.99.1	a.138.1.3, c.3.1.4, d.168.1.1	FRDA_SHEFN	C,C,C,C,C,C,C,H,H,H,H,H,H,H,H	0000104
1,2	1lj1A	HEM(FE)	1.3.99.1	a.138.1.3, c.3.1.4, d.168.1.1	FRDA_SHEFN	C,C,C,C,C,C,C,H,H,H,H,H,H,H	0000104
1,2	1jrzA	HEM(FE)	1.3.99.1	a.138.1.3, c.3.1.4, d.168.1.1	FRDA_SHEFN	C,C,C,C,C,C,C,H,H,H,H,H,H,H	0000104
2,2	1jryA	HEM(FE)	1.3.99.1	a.138.1.3, c.3.1.4, d.168.1.1	FRDA_SHEFN	C,C,C,C,C,C,C,H,H,H,H,H,H,H	0000104
2,2	1jrxB	HEM(FE)	1.3.99.1	a.138.1.3, c.3.1.4, d.168.1.1			0000104
2,2	1jrxA	HEM(FE)	1.3.99.1	a.138.1.3, c.3.1.4, d.168.1.1	FRDA_SHEFN	C,C,C,C,C,C,C,H,H,H,H,H,H,H,H	0000104
2,2	1p2hA	HEM(FE)	1.3.99.1	a.138.1.3, c.3.1.4, d.168.1.1	FRDA_SHEFN	C,C,C,C,C,C,C,C,H,H,H,H,H,H,H,M	0000104
2,2	1jryB	HEM(FE)	1.3.99.1	a.138.1.3, c.3.1.4, d.168.1.1			0000104
4,2	1qo8D	HEM(FE)	1.3.99.1	a.138.1.3, c.3.1.4, d.168.1.1			0000104
5,2	1qo8A	HEM(FE)	1.3.99.1	a.138.1.3, c.3.1.4, d.168.1.1	FRD2_SHEFN	C,C,C,C,C,C,C,H,H,H	0000104
5,2	1qo8D	HEM(FE)	1.3.99.1	a.138.1.3, c.3.1.4, d.168.1.1			0000104
6,2	1p2eA	HEM(FE)	1.3.99.1	a.138.1.3, c.3.1.4, d.168.1.1	FRDA_SHEFN	A,C,C,C,C,C,C,C,H,H,H,H,H,H,H	0000104
7,2	1p2hA	HEM(FE)	1.3.99.1	a.138.1.3, c.3.1.4, d.168.1.1	FRDA_SHEFN	C,C,C,C,C,C,C,C,H,H,H,H,H,H,H,M	0000104
8,2	1h9yB	DHE(FE)	1.7.2.1 1.7.99.1	a.3.1.2, b.70.2.1	NIRS_PARPN	H	0050421 0050418
9,2	1h9yA	DHE(FE)	1.7.2.1 1.7.99.1	a.3.1.2, b.70.2.1	NIRS_PARPN	H	0050421 0050418
10,2	1fgjB	HEM(FE)	1.7.3.4	a.138.1.3			0047991
10,2	1fgjA	HEM(FE)	1.7.3.4	a.138.1.3	HAO_NITEU	C,C,C,C,C,C,C,C,C,C,C,C,C,C,C,H,H,H,H,H,H,H,H,H,H,H,H,H,H,H	0047991
11,2	1m64B	HEM(FE)	1.3.99.1	a.138.1.3, c.3.1.4, d.168.1.1			0000104
11,2	2b7rA	HEM(FE)	1.3.99.1		FRDA_SHEFN	C,C,C,C,C,C,C,H,H,H,H,H,H,H	0000104
11,2	1m64A	HEM(FE)	1.3.99.1	a.138.1.3, c.3.1.4, d.168.1.1	FRDA_SHEFN	C,C,C,C,C,C,C,C,H,H,H,H,H,H,H	0000104
11,2	1kssA	HEM(FE)	1.3.99.1	a.138.1.3, c.3.1.4, d.168.1.1	FRDA_SHEFN	C,C,C,C,C,C,C,H,H,H,H,H,H,H	0000104
13,2	1guyA	NAD(C4N)	1.1.1.37	c.2.1.5, d.162.1.1			0030060
13,2	2uvnB	HEM(FE)	1.14.-.-		CP130_MYCTU	C	0016705
13,2	2uvnA	HEM(FE)	1.14.-.-		CP130_MYCTU	C	0016705
14,2	2q85A	FAD(N5)	1.1.1.158		MURB_ECOLI	E,R,S	0008762
14,2	2rfcD	HEM(FE)	1.14.14.1				0070330
15,2	1phaA	HEM(FE)	1.14.15.1		CPXA_PSEPU	C	0018683
15,2	1cp4A	HEM(FE)	1.14.15.1		CPXA_PSEPU	C	0018683
15,2	1p2yA	HEM(FE)	1.14.15.1	a.104.1.1	CPXA_PSEPU	C	0018683
15,2	1p7rA	HEM(FE)	1.14.15.1	a.104.1.1	CPXA_PSEPU	C	0018683
15,2	2h7rA	HEM(FE)	1.14.15.1		CPXA_PSEPU	C	0018683
16,2	1phgA	HEM(FE)	1.14.15.1		CPXA_PSEPU	C	0018683
16,2	1phdA	HEM(FE)	1.14.15.1		CPXA_PSEPU	C	0018683
16,2	1yrdA	HEM(FE)	1.14.15.1		CPXA_PSEPU	C	0018683
16,2	1c8jA	HEM(FE)	1.14.15.1	a.104.1.1	CPXA_PSEPU	C	0018683
16,2	3cppA	HEM(FE)	1.14.15.1		CPXA_PSEPU	C	0018683
17,2	1iwkA	HEM(FE)	1.14.15.1	a.104.1.1	CPXA_PSEPU	C	0018683
17,2	2qbnA	HEM(FE)	1.14.15.1		CPXA_PSEPU	C	0018683
17,2	1iwjA	HEM(FE)	1.14.15.1	a.104.1.1	CPXA_PSEPU	C	0018683
17,2	1phbA	HEM(FE)	1.14.15.1		CPXA_PSEPU	C	0018683
17,2	1iwiA	HEM(FE)	1.14.15.1	a.104.1.1	CPXA_PSEPU	C	0018683
17,2	1akdA	HEM(FE)	1.14.15.1		CPXA_PSEPU	C	0018683
17,2	2fe6A	MNR(MN)	1.14.15.1		CPXA_PSEPU	C	0018683
18,2	1t88A	HEM(FE)	1.14.15.1	a.104.1.1	CPXA_PSEPU	C	0018683
18,2	1t87B	HEM(FE)	1.14.15.1	a.104.1.1	CPXA_PSEPU	C	0018683
18,2	1t86A	HEM(FE)	1.14.15.1	a.104.1.1	CPXA_PSEPU	C	0018683
18,2	2qboA	HEM(FE)	1.14.15.1		CPXA_PSEPU	C	0018683
19,2	1gjmA	HEM(FE)	1.14.15.1	a.104.1.1	CPXA_PSEPU	C	0018683
19,2	2frzB	HEM(FE)	1.14.15.1				0018683
19,2	2gqxA	HEM(FE)	1.14.15.1		CPXA_PSEPU	C	0018683
19,2	2gqxB	HEM(FE)	1.14.15.1				0018683
19,2	2gr6B	HEM(FE)	1.14.15.1				0018683
20,2	2ofpA	NAP(C4N)	1.1.1.169		PANE_ECOLI	A,E,K,N,N,N,N,N,S	0008677
20,2	2qe0D	NAP(C4N)	1.2.1.9				0008886
21,2	2ed4B	NAD(C4N)	1.6.8.-
21,2	2ed4A	NAD(C4N)	1.6.8.-
22,2	1dy7B	DHE(FE)	1.7.2.1 1.7.99.1	a.3.1.2, b.70.2.1	NIRS_PARPN	H	0050421 0050418
22,2	1dy7A	DHE(FE)	1.7.2.1 1.7.99.1	b.70.2.1	NIRS_PARPN	H	0050421 0050418
22,2	1aomA	DHE(FE)	1.7.2.1 1.7.99.1	b.70.2.1	NIRS_PARPN	H	0050421 0050418
22,2	1hj3B	DHE(FE)	1.7.2.1 1.7.99.1	a.3.1.2, b.70.2.1	NIRS_PARPN	H	0050421 0050418
22,2	1hj4B	DHE(FE)	1.7.2.1 1.7.99.1	a.3.1.2, b.70.2.1	NIRS_PARPN	H	0050421 0050418
22,2	1aofB	DHE(FE)	1.7.2.1 1.7.99.1	a.3.1.2, b.70.2.1	NIRS_PARPN	H	0050421 0050418
22,2	1hzvA	DHE(FE)	1.7.2.1 1.7.99.1	a.3.1.2, b.70.2.1	NIRS_PSEAE	H	0050421 0050418
23,2	1h7kA	HEM(FE)	1.11.1.6	e.5.1.1	CATA_PROMI	H,N,Y	0004096
23,2	1mqfA	HEM(FE)	1.11.1.6	e.5.1.1	CATA_PROMI	H,N,Y	0004096
24,2	1nm0A	HEM(FE)	1.11.1.6	e.5.1.1	CATA_PROMI	H,N,Y	0004096
24,2	1m85A	HEM(FE)	1.11.1.6	e.5.1.1	CATA_PROMI	H,N,Y	0004096
24,2	1e93A	HEM(FE)	1.11.1.6	e.5.1.1	CATA_PROMI	H,N,Y	0004096
24,2	2cahA	HEM(FE)	1.11.1.6		CATA_PROMI	H,N,Y	0004096
24,2	2cagA	HEM(FE)	1.11.1.6		CATA_PROMI	H,N,Y	0004096
24,2	1h6nA	HEM(FE)	1.11.1.6	e.5.1.1	CATA_PROMI	H,N,Y	0004096
25,2	2isaA	HEM(FE)	1.11.1.6				0004096
25,2	2isaB	HEM(FE)	1.11.1.6				0004096
25,2	2isaD	HEM(FE)	1.11.1.6				0004096
25,2	2isaC	HEM(FE)	1.11.1.6				0004096
25,2	2isaG	HEM(FE)	1.11.1.6				0004096
25,2	2isaH	HEM(FE)	1.11.1.6				0004096
25,2	2isaF	HEM(FE)	1.11.1.6				0004096
25,2	2isaE	HEM(FE)	1.11.1.6				0004096
27,2	1aomB	DHE(FE)	1.7.2.1 1.7.99.1	a.3.1.2, b.70.2.1	NIRS_PARPN	H	0050421 0050418
28,2	1th4D	HEM(FE)	1.11.1.6				0004096
28,2	1th2C	HEM(FE)	1.11.1.6				0004096
28,2	1f4jB	HEM(FE)	1.11.1.6	e.5.1.1	CATA_HUMAN	H,N,Y	0004096
28,2	1f4jC	HEM(FE)	1.11.1.6	e.5.1.1	CATA_HUMAN	H,N,Y	0004096
29,2	1m9mB	HEM(FE)	1.14.13.39	d.174.1.1			0004517
29,2	1m9qB	HEM(FE)	1.14.13.39	d.174.1.1			0004517
30,2	1rs6A	HEM(FE)	1.14.13.39	d.174.1.1	NOS1_RAT	C,Y	0004517
30,2	1m8dB	HEM(FE)	1.14.13.39	d.174.1.1	NOS2_MOUSE	C	0004517
30,2	1k2tA	HEM(FE)	1.14.13.39	d.174.1.1	NOS1_RAT	C,Y	0004517
31,2	1vagA	HEM(FE)	1.14.13.39	d.174.1.1	NOS1_HUMAN	C	0004517
31,2	1rs7A	HEM(FE)	1.14.13.39	d.174.1.1	NOS1_RAT	C,Y	0004517
31,2	1rs6B	HEM(FE)	1.14.13.39	d.174.1.1	NOS1_HUMAN	C	0004517
31,2	1k2tB	HEM(FE)	1.14.13.39	d.174.1.1	NOS1_HUMAN	C	0004517
31,2	1rs9B	HEM(FE)	1.14.13.39	d.174.1.1	NOS3_BOVIN	C	0004517
32,2	3nseA	HEM(FE)	1.14.13.39	d.174.1.1	NOS3_HUMAN	C	0004517
32,2	1dmjA	HEM(FE)	1.14.13.39	d.174.1.1	NOS3_HUMAN	C	0004517
32,2	2hx2A	HEM(FE)	1.14.13.39		NOS3_BOVIN	C	0004517
32,2	1foiA	HEM(FE)	1.14.13.39	d.174.1.1	NOS3_HUMAN	C	0004517
32,2	1dm6A	HEM(FE)	1.14.13.39	d.174.1.1	NOS3_HUMAN	C	0004517
32,2	1foiB	HEM(FE)	1.14.13.39	d.174.1.1	NOS3_HUMAN	C	0004517
32,2	1p6hA	HEM(FE)	1.14.13.39	d.174.1.1	NOS1_RAT	C,Y	0004517
32,2	1i83B	HEM(FE)	1.14.13.39	d.174.1.1	NOS3_HUMAN	C	0004517
32,2	1i83A	HEM(FE)	1.14.13.39	d.174.1.1	NOS3_HUMAN	C	0004517
32,2	1dmiB	HEM(FE)	1.14.13.39	d.174.1.1	NOS3_HUMAN	C	0004517
33,2	1zzsA	HEM(FE)	1.14.13.39		NOS3_BOVIN	C	0004517
33,2	7nseA	HEM(FE)	1.14.13.39	d.174.1.1	NOS3_HUMAN	C	0004517
33,2	4nseA	HEM(FE)	1.14.13.39	d.174.1.1	NOS3_HUMAN	C	0004517
33,2	1d1xA	HEM(FE)	1.14.13.39	d.174.1.1	NOS3_HUMAN	C	0004517
33,2	1zzrA	HEM(FE)	1.14.13.39		NOS1_RAT	C,Y	0004517
33,2	1dmkA	HEM(FE)	1.14.13.39	d.174.1.1	NOS3_HUMAN	C	0004517
33,2	1p6lA	HEM(FE)	1.14.13.39	d.174.1.1	NOS3_BOVIN	C	0004517
33,2	1dmiA	HEM(FE)	1.14.13.39	d.174.1.1	NOS3_HUMAN	C	0004517
33,2	1d1yB	HEM(FE)	1.14.13.39	d.174.1.1	NOS3_HUMAN	C	0004517
33,2	1d1yA	HEM(FE)	1.14.13.39	d.174.1.1	NOS3_HUMAN	C	0004517
34,2	1zzsB	HEM(FE)	1.14.13.39		NOS3_BOVIN	C	0004517
34,2	1d1wA	HEM(FE)	1.14.13.39	d.174.1.1	NOS3_HUMAN	C	0004517
34,2	1rs8A	HEM(FE)	1.14.13.39	d.174.1.1	NOS3_BOVIN	C	0004517
34,2	1p6mB	HEM(FE)	1.14.13.39	d.174.1.1	NOS3_BOVIN	C	0004517
36,2	2c2tA	NDP(C4N)	1.5.1.3				0004146
36,2	2c2tB	NDP(C4N)	1.5.1.3				0004146
36,2	2c2sA	NDP(C4N)	1.5.1.3				0004146
36,2	2c2sB	NDP(C4N)	1.5.1.3				0004146
36,2	1ohjA	NDP(C4N)	1.5.1.3				0004146
37,2	1e26A	NAP(C4N)	1.5.1.3	c.71.1.1			0004146
38,2	1vj3A	NDP(C4N)	1.5.1.3	c.71.1.1			0004146
38,2	2anqA	NAP(C4N)	1.5.1.3				0004146
38,2	2cd2A	NAP(C4N)	1.5.1.3	c.71.1.1			0004146
38,2	1ly4A	NAP(C4N)	1.5.1.3	c.71.1.1			0004146
38,2	1hfqA	NAP(C4N)	1.5.1.3				0004146
38,2	1s3wA	NAP(C4N)	1.5.1.3	c.71.1.1			0004146
38,2	1dlrA	NDP(C4N)	1.5.1.3				0004146
38,2	1cd2A	NAP(C4N)	1.5.1.3	c.71.1.1			0004146
39,2	1drhA	NAP(C4N)	1.5.1.3				0004146
39,2	1rx3A	NAP(C4N)	1.5.1.3				0004146
40,2	1w4xA	FAD(N5)	1.14.13.92	c.3.1.5, c.3.1.5	PAMO_THEFY	M,Q,R,Y	0033776
42,2	1f4jD	HEM(FE)	1.11.1.6	e.5.1.1			0004096
42,2	1dghB	HEM(FE)	1.11.1.6	e.5.1.1	CATA_HUMAN	N,Y	0004096
42,2	1dghD	HEM(FE)	1.11.1.6	e.5.1.1			0004096
42,2	1th3A	HEM(FE)	1.11.1.6		CATA_BOVIN	H,N,Y	0004096
43,2	1qqwA	HEM(FE)	1.11.1.6	e.5.1.1	CATA_HUMAN	H,N,Y	0004096
43,2	1f4jA	HEM(FE)	1.11.1.6	e.5.1.1	CATA_HUMAN	H,N,Y	0004096
44,2	2iufA	HDD(FE)	1.11.1.6				0004096
44,2	2iufE	HDD(FE)	1.11.1.6				0004096
44,2	1th2D	HEM(FE)	1.11.1.6				0004096
45,2	1ggjA	HDD(FE)	1.11.1.6	c.23.16.3, e.5.1.1	CATE_ECOLI	A,H,H,Y,Y	0004096
45,2	1ggjB	HDD(FE)	1.11.1.6	c.23.16.3, e.5.1.1			0004096
45,2	2j2mA	HEM(FE)	1.11.1.6				0004096
45,2	1p7zC	HEM(FE)	1.11.1.6	c.23.16.3, e.5.1.1			0004096
45,2	1p7yC	HEM(FE)	1.11.1.6	c.23.16.3, e.5.1.1			0004096
45,2	1ggjD	HDD(FE)	1.11.1.6	c.23.16.3, e.5.1.1			0004096
45,2	1ggjC	HDD(FE)	1.11.1.6	c.23.16.3, e.5.1.1			0004096
46,2	1p81A	HDD(FE)	1.11.1.6	c.23.16.3, e.5.1.1	CATE_ECOLI	H,H,N,Y,Y	0004096
46,2	1p81C	HDD(FE)	1.11.1.6	c.23.16.3, e.5.1.1			0004096
46,2	1p81D	HDD(FE)	1.11.1.6	c.23.16.3, e.5.1.1			0004096
46,2	1p81B	HDD(FE)	1.11.1.6	c.23.16.3, e.5.1.1			0004096
46,2	1p7yA	HEM(FE)	1.11.1.6	c.23.16.3, e.5.1.1	CATE_ECOLI	H,H,N,Y,Y	0004096
46,2	1p7yB	HEM(FE)	1.11.1.6	c.23.16.3, e.5.1.1			0004096
1,3	1jryA	HEM(FE)	1.3.99.1	a.138.1.3, c.3.1.4, d.168.1.1	FRDA_SHEFN	C,C,C,C,C,C,C,H,H,H,H,H,H,H	0000104
1,3	1ksuA	HEM(FE)	1.3.99.1	a.138.1.3, c.3.1.4, d.168.1.1	FRDA_SHEFN	C,C,C,C,C,C,C,H,H,H,H,H,H,H,H	0000104
1,3	1ksuB	HEM(FE)	1.3.99.1	a.138.1.3, c.3.1.4, d.168.1.1			0000104
1,3	1lj1B	HEM(FE)	1.3.99.1	a.138.1.3, c.3.1.4, d.168.1.1			0000104
1,3	1y0pA	HEM(FE)	1.3.99.1		FRDA_SHEFN	C,C,C,C,C,C,C,H,H,H,H,H,H,H,H	0000104
1,3	1jrzB	HEM(FE)	1.3.99.1	a.138.1.3, c.3.1.4, d.168.1.1			0000104
2,3	1jryB	HEM(FE)	1.3.99.1	a.138.1.3, c.3.1.4, d.168.1.1			0000104
2,3	1jrxB	HEM(FE)	1.3.99.1	a.138.1.3, c.3.1.4, d.168.1.1			0000104
2,3	1jrxA	HEM(FE)	1.3.99.1	a.138.1.3, c.3.1.4, d.168.1.1	FRDA_SHEFN	C,C,C,C,C,C,C,H,H,H,H,H,H,H,H	0000104
3,3	1d4cA	HEM(FE)	1.3.99.1	a.138.1.3, c.3.1.4, d.168.1.1	FRDA_SHEON	C,C,C,C,C,C,C,H,H,H,H,H,H,H	0000104
3,3	1d4cC	HEM(FE)	1.3.99.1	a.138.1.3, c.3.1.4, d.168.1.1	FRDA_SHEON	C,C,C,C,C,C,C,C,H,H,H,H,H,H,H	0000104
3,3	1d4cB	HEM(FE)	1.3.99.1	a.138.1.3, c.3.1.4, d.168.1.1	FRDA_SHEON	C,C,C,C,C,C,C,H,H,H,H,H,H,H,H	0000104
3,3	1d4eA	HEM(FE)	1.3.99.1	a.138.1.3, c.3.1.4, d.168.1.1	FRDA_SHEON	C,C,C,C,C,C,C,C,H,H,H,H,H,H,H	0000104
3,3	1d4dA	HEM(FE)	1.3.99.1	a.138.1.3, c.3.1.4, d.168.1.1	FRDA_SHEON	C,C,C,C,C,C,C,C,H,H,H,H,H,H,H	0000104
3,3	1d4cD	HEM(FE)	1.3.99.1	a.138.1.3, c.3.1.4, d.168.1.1	FRDA_SHEON	C,C,C,C,C,C,C,H,H,H,H,H,H,H,H	0000104
4,3	1d4cC	HEM(FE)	1.3.99.1	a.138.1.3, c.3.1.4, d.168.1.1	FRDA_SHEON	C,C,C,C,C,C,C,C,H,H,H,H,H,H,H	0000104
4,3	1d4cB	HEM(FE)	1.3.99.1	a.138.1.3, c.3.1.4, d.168.1.1	FRDA_SHEON	C,C,C,C,C,C,C,H,H,H,H,H,H,H,H	0000104
4,3	1d4cD	HEM(FE)	1.3.99.1	a.138.1.3, c.3.1.4, d.168.1.1	FRDA_SHEON	C,C,C,C,C,C,C,H,H,H,H,H,H,H,H	0000104
5,3	1qo8A	HEM(FE)	1.3.99.1	a.138.1.3, c.3.1.4, d.168.1.1	FRD2_SHEFN	C,C,C,C,C,C,C,H,H,H	0000104
6,3	1a5zA	NAD(C4N)	1.1.1.27				0004459
6,3	2dy5A	HEM(FE)	1.14.99.3		HMOX1_RAT	H	0004392
6,3	1oykA	HEM(FE)	1.14.99.3	a.132.1.1	HMOX1_HUMAN	H	0004392
7,3	1n45A	HEM(FE)	1.14.99.3	a.132.1.1	HMOX1_HUMAN	H	0004392
7,3	1ozlA	HEM(FE)	1.14.99.3	a.132.1.1	HMOX1_HUMAN	H	0004392
7,3	1ozeA	HEM(FE)	1.14.99.3	a.132.1.1	HMOX1_HUMAN	H	0004392
7,3	1xk2A	HEM(FE)	1.14.99.3	a.132.1.1	HMOX1_HUMAN	H	0004392
7,3	1xk3A	HEM(FE)	1.14.99.3	a.132.1.1	HMOX1_HUMAN	H	0004392
8,3	1ozwA	HEM(FE)	1.14.99.3	a.132.1.1	HMOX1_HUMAN	H	0004392
8,3	1s13A	2FH(FE)	1.14.99.3	a.132.1.1	HMOX1_HUMAN	H	0004392
8,3	1s13B	2FH(FE)	1.14.99.3	a.132.1.1			0004392
9,3	1we1B	HEM(FE)	1.14.99.3	a.132.1.1			0004392
9,3	1we1C	HEM(FE)	1.14.99.3	a.132.1.1			0004392
9,3	1we1A	HEM(FE)	1.14.99.3	a.132.1.1	HO1_SYNY3	H	0004392
9,3	1we1D	HEM(FE)	1.14.99.3	a.132.1.1	HO1_SYNY3	H	0004392
9,3	2oz0A	HEM(FE)	1.1.2.3		CYB2_YEAST	H,H	0004460
9,3	1fgjB	HEC(FE)	1.7.3.4	a.138.1.3			0047991
9,3	1fgjA	HEC(FE)	1.7.3.4	a.138.1.3	HAO_NITEU	C,C,C,H,H	0047991
10,3	1iw0A	HEM(FE)	1.14.99.3	a.132.1.1	HMUO_CORDI	H	0004392
10,3	1wnxB	HEM(FE)	1.14.99.3	a.132.1.1	HMUO_CORDI	H	0004392
12,3	1d4cA	HEM(FE)	1.3.99.1	a.138.1.3, c.3.1.4, d.168.1.1	FRDA_SHEON	C,C,C,C,C,C,C,H,H,H,H,H,H,H	0000104
12,3	1d4eA	HEM(FE)	1.3.99.1	a.138.1.3, c.3.1.4, d.168.1.1	FRDA_SHEON	C,C,C,C,C,C,C,C,H,H,H,H,H,H,H	0000104
12,3	1d4cC	HEM(FE)	1.3.99.1	a.138.1.3, c.3.1.4, d.168.1.1	FRDA_SHEON	C,C,C,C,C,C,C,C,H,H,H,H,H,H,H	0000104
12,3	1d4dA	HEM(FE)	1.3.99.1	a.138.1.3, c.3.1.4, d.168.1.1	FRDA_SHEON	C,C,C,C,C,C,C,C,H,H,H,H,H,H,H	0000104
12,3	1d4cB	HEM(FE)	1.3.99.1	a.138.1.3, c.3.1.4, d.168.1.1	FRDA_SHEON	C,C,C,C,C,C,C,H,H,H,H,H,H,H,H	0000104
12,3	1d4cD	HEM(FE)	1.3.99.1	a.138.1.3, c.3.1.4, d.168.1.1	FRDA_SHEON	C,C,C,C,C,C,C,H,H,H,H,H,H,H,H	0000104
14,3	2j0dA	HEM(FE)	1.14.13.67 1.14.13.97		CP3A4_HUMAN	C	0050591 0033780
14,3	1w0fA	HEM(FE)	1.14.13.67 1.14.13.97	a.104.1.1	CP3A4_HUMAN	C	0050591 0033780
14,3	1w0eA	HEM(FE)	1.14.13.67 1.14.13.97	a.104.1.1			0050591 0033780
14,3	2rfcC	HEM(FE)	1.14.14.1				0070330
15,3	3cp4A	HEM(FE)	1.14.15.1		CPXA_PSEPU	C	0018683
15,3	2rfcB	HEM(FE)	1.14.14.1				0070330
16,3	1nooA	HEM(FE)	1.14.15.1		CPXA_PSEPU	C	0018683
16,3	5cp4A	HEM(FE)	1.14.15.1		CPXA_PSEPU	C	0018683
16,3	1j51C	HEM(FE)	1.14.15.1	a.104.1.1			0018683
16,3	6cp4A	HEM(FE)	1.14.15.1		CPXA_PSEPU	C	0018683
16,3	2frzA	HEM(FE)	1.14.15.1		CPXA_PSEPU	C	0018683
16,3	1c8jB	HEM(FE)	1.14.15.1	a.104.1.1			0018683
17,3	1yrcA	HEM(FE)	1.14.15.1		CPXA_PSEPU	C	0018683
17,3	2feuB	MNR(MN)	1.14.15.1		CPXA_PSEPU	C	0018683
17,3	1dz6B	HEM(FE)	1.14.15.1	a.104.1.1	CPXA_PSEPU	C	0018683
17,3	1dz6A	HEM(FE)	1.14.15.1	a.104.1.1	CPXA_PSEPU	C	0018683
17,3	2qblA	HEM(FE)	1.14.15.1		CPXA_PSEPU	C	0018683
17,3	1dz4B	HEM(FE)	1.14.15.1	a.104.1.1	CPXA_PSEPU	C	0018683
17,3	1j51A	HEM(FE)	1.14.15.1	a.104.1.1	CPXA_PSEPU	C	0018683
17,3	2feuA	MNR(MN)	1.14.15.1		CPXA_PSEPU	C	0018683
18,3	5cppA	HEM(FE)	1.14.15.1		CPXA_PSEPU	C	0018683
18,3	1phcA	HEM(FE)	1.14.15.1		CPXA_PSEPU	C	0018683
18,3	8cppA	HEM(FE)	1.14.15.1		CPXA_PSEPU	C	0018683
18,3	6cppA	HEM(FE)	1.14.15.1		CPXA_PSEPU	C	0018683
18,3	1t88B	HEM(FE)	1.14.15.1	a.104.1.1	CPXA_PSEPU	C	0018683
18,3	7cppA	HEM(FE)	1.14.15.1		CPXA_PSEPU	C	0018683
19,3	2zaxA	HEM(FE)	1.14.15.1		CPXA_PSEPU	C	0018683
19,3	2ferA	MNR(MN)	1.14.15.1		CPXA_PSEPU	C	0018683
19,3	1o76B	HEM(FE)	1.14.15.1	a.104.1.1	CPXA_PSEPU	C	0018683
19,3	1o76A	HEM(FE)	1.14.15.1	a.104.1.1	CPXA_PSEPU	C	0018683
20,3	2a1oA	HEM(FE)	1.14.15.1		CPXA_PSEPU	C	0018683
20,3	2a1mA	HEM(FE)	1.14.15.1		CPXA_PSEPU	C	0018683
20,3	1og2A	HEC(FE)	1.14.13.48 1.14.13.49 1.14.13.80	a.104.1.1	CP2C9_HUMAN	C	0018675 0018676 0033767
20,3	2q6nG	HEM(FE)	1.14.14.1				0070330
21,3	1npdA	NAD(C4N)	1.1.1.282	c.2.1.7, c.58.1.5	YDIB_ECOLI	D,N	0033706
22,3	1fgjA	HEM(FE)	1.7.3.4	a.138.1.3	HAO_NITEU	C,C,C,C,C,C,C,C,C,C,C,C,C,C,C,H,H,H,H,H,H,H,H,H,H,H,H,H,H,H	0047991
22,3	1fgjB	HEM(FE)	1.7.3.4	a.138.1.3			0047991
23,3	1gu6G	HEC(FE)	1.7.2.2	a.138.1.3			0042279
23,3	1gu6E	HEC(FE)	1.7.2.2	a.138.1.3			0042279
23,3	1gu6A	HEC(FE)	1.7.2.2	a.138.1.3	NRFA_ECOLI	C,C,C,C,C,C,C,C,C,H,H,H,H,H,H,H,H,H,K,Q,Y,Y	0042279
23,3	1gu6C	HEC(FE)	1.7.2.2	a.138.1.3			0042279
25,3	1th2A	HEM(FE)	1.11.1.6		CATA_BOVIN	H,N,Y	0004096
25,3	4blcD	HEM(FE)	1.11.1.6	e.5.1.1			0004096
26,3	1qqwB	HEM(FE)	1.11.1.6	e.5.1.1	CATA_HUMAN	H,N,Y	0004096
26,3	1tguD	HEM(FE)	1.11.1.6				0004096
26,3	1qqwC	HEM(FE)	1.11.1.6	e.5.1.1			0004096
26,3	1qqwD	HEM(FE)	1.11.1.6	e.5.1.1			0004096
27,3	1tguC	HEM(FE)	1.11.1.6				0004096
27,3	1wowA	HEM(FE)	1.14.99.3		HO2_SYNY3	H	0004392
27,3	1woxA	HEM(FE)	1.14.99.3		HO2_SYNY3	H	0004392
27,3	1woxB	HEM(FE)	1.14.99.3				0004392
27,3	1wovA	HEM(FE)	1.14.99.3		HO2_SYNY3	H	0004392
28,3	1wowB	HEM(FE)	1.14.99.3		HO2_SYNY3	H	0004392
28,3	1wovB	HEM(FE)	1.14.99.3		HO2_SYNY3	H	0004392
29,3	1m9tB	HEM(FE)	1.14.13.39	d.174.1.1	NOS2_MOUSE	C	0004517
29,3	1m8hB	HEM(FE)	1.14.13.39	d.174.1.1	NOS2_MOUSE	C	0004517
29,3	1m8eA	HEM(FE)	1.14.13.39	d.174.1.1	NOS2_MOUSE	C	0004517
29,3	1m8eB	HEM(FE)	1.14.13.39	d.174.1.1	NOS2_MOUSE	C	0004517
30,3	1rs7B	HEM(FE)	1.14.13.39	d.174.1.1	NOS1_HUMAN	C	0004517
30,3	1zvlA	HEM(FE)	1.14.13.39		NOS1_HUMAN	C	0004517
30,3	1k2rB	HEM(FE)	1.14.13.39	d.174.1.1	NOS1_HUMAN	C	0004517
31,3	9nseB	HEM(FE)	1.14.13.39	d.174.1.1	NOS3_HUMAN	C	0004517
31,3	1p6iB	HEM(FE)	1.14.13.39	d.174.1.1	NOS1_HUMAN	C	0004517
31,3	1mmwB	HEM(FE)	1.14.13.39	d.174.1.1	NOS1_HUMAN	C	0004517
31,3	1mmwA	HEM(FE)	1.14.13.39	d.174.1.1	NOS1_RAT	C,Y	0004517
31,3	1k2uB	HEM(FE)	1.14.13.39	d.174.1.1	NOS1_HUMAN	C	0004517
31,3	1k2uA	HEM(FE)	1.14.13.39	d.174.1.1	NOS1_RAT	C,Y	0004517
32,3	9nseA	HEM(FE)	1.14.13.39	d.174.1.1	NOS3_HUMAN	C	0004517
32,3	1nseA	HEM(FE)	1.14.13.39	d.174.1.1	NOS3_HUMAN	C	0004517
32,3	3nseB	HEM(FE)	1.14.13.39	d.174.1.1	NOS3_HUMAN	C	0004517
32,3	1p6iA	HEM(FE)	1.14.13.39	d.174.1.1	NOS1_RAT	C,Y	0004517
32,3	1nseB	HEM(FE)	1.14.13.39	d.174.1.1	NOS3_HUMAN	C	0004517
32,3	1lzzA	HEM(FE)	1.14.13.39	d.174.1.1	NOS1_RAT	C,Y	0004517
32,3	1dmkB	HEM(FE)	1.14.13.39	d.174.1.1	NOS3_HUMAN	C	0004517
33,3	6nseA	HEM(FE)	1.14.13.39	d.174.1.1	NOS3_HUMAN	C	0004517
33,3	1d1xB	HEM(FE)	1.14.13.39	d.174.1.1	NOS3_HUMAN	C	0004517
33,3	1dm7B	HEM(FE)	1.14.13.39	d.174.1.1	NOS3_HUMAN	C	0004517
33,3	1p6mA	HEM(FE)	1.14.13.39	d.174.1.1	NOS3_BOVIN	C	0004517
34,3	6nseB	HEM(FE)	1.14.13.39	d.174.1.1	NOS3_HUMAN	C	0004517
34,3	5nseA	HEM(FE)	1.14.13.39	d.174.1.1	NOS3_HUMAN	C	0004517
34,3	5nseB	HEM(FE)	1.14.13.39	d.174.1.1	NOS3_HUMAN	C	0004517
34,3	1d1wB	HEM(FE)	1.14.13.39	d.174.1.1	NOS3_HUMAN	C	0004517
34,3	1dm8A	HEM(FE)	1.14.13.39	d.174.1.1	NOS3_HUMAN	C	0004517
34,3	1fopB	HEM(FE)	1.14.13.39	d.174.1.1	NOS3_HUMAN	C	0004517
34,3	1dm8B	HEM(FE)	1.14.13.39	d.174.1.1	NOS3_HUMAN	C	0004517
34,3	1p6nB	HEM(FE)	1.14.13.39	d.174.1.1	NOS3_BOVIN	C	0004517
36,3	1u70A	NDP(C4N)	1.5.1.3				0004146
36,3	1j3iA	NDP(C4N)	1.5.1.3 2.1.1.45	c.71.1.1			0004146 0004799
36,3	1j3kB	NDP(C4N)	1.5.1.3 2.1.1.45	c.71.1.1			0004146 0004799
36,3	3dfrA	NDP(C4N)	1.5.1.3		DYR_LACCA	D,W	0004146
37,3	1goxA	FMN(N5)	1.1.3.1		GOX_SPIOL	H,K,Q,R,R,S,T,Y,Y
37,3	1nvtB	NAP(C4N)	1.1.1.25	c.2.1.7, c.58.1.5			0004764
38,3	1drtA	AKG(C2)	1.14.11.21	b.82.2.2	CAS1_STRCL	E,H,H	0033758
38,3	1dryA	AKG(C2)	1.14.11.21	b.82.2.2	CAS1_STRCL	E,H,H	0033758
38,3	1gvgA	AKG(C2)	1.14.11.21	b.82.2.2	CAS1_STRCL	E,H,H	0033758
38,3	1ds1A	AKG(C2)	1.14.11.21	b.82.2.2	CAS1_STRCL	E,H,H	0033758
40,3	2gmjA	FAD(N5)	1.5.5.1		ETFD_HUMAN		0004174
40,3	2gmhA	FAD(N5)	1.5.5.1		ETFD_HUMAN		0004174
40,3	2gmjB	FAD(N5)	1.5.5.1		ETFD_HUMAN		0004174
40,3	2gmhB	FAD(N5)	1.5.5.1		ETFD_HUMAN		0004174
42,3	1dgfD	HEM(FE)	1.11.1.6	e.5.1.1			0004096
42,3	1dgfC	HEM(FE)	1.11.1.6	e.5.1.1			0004096
42,3	1dgfB	HEM(FE)	1.11.1.6	e.5.1.1			0004096
42,3	1dgfA	HEM(FE)	1.11.1.6	e.5.1.1	CATA_HUMAN	H,N,Y	0004096
42,3	1dghC	HEM(FE)	1.11.1.6	e.5.1.1	CATA_HUMAN	H,N,Y	0004096
42,3	1dghA	HEM(FE)	1.11.1.6	e.5.1.1	CATA_HUMAN	H,N,Y	0004096
42,3	1dggD	HEM(FE)	1.11.1.6	e.5.1.1			0004096
42,3	1dggB	HEM(FE)	1.11.1.6	e.5.1.1			0004096
42,3	1dggC	HEM(FE)	1.11.1.6	e.5.1.1			0004096
42,3	1dggA	HEM(FE)	1.11.1.6	e.5.1.1	CATA_HUMAN	H,N,Y	0004096
42,3	1dgbD	HEM(FE)	1.11.1.6	e.5.1.1	CATA_HUMAN	H,N,Y	0004096
42,3	1dgbC	HEM(FE)	1.11.1.6	e.5.1.1			0004096
42,3	1dgbB	HEM(FE)	1.11.1.6	e.5.1.1			0004096
44,3	1th2B	HEM(FE)	1.11.1.6				0004096
45,3	1p7zD	HEM(FE)	1.11.1.6	c.23.16.3, e.5.1.1			0004096
45,3	1p7zA	HEM(FE)	1.11.1.6	c.23.16.3, e.5.1.1	CATE_ECOLI	H,H,N,Y,Y	0004096
46,3	1ggeD	HDD(FE)	1.11.1.6	c.23.16.3, e.5.1.1			0004096
46,3	1ggeA	HDD(FE)	1.11.1.6	c.23.16.3, e.5.1.1	CATE_ECOLI	H,H,N,Y,Y	0004096
46,3	1ggeB	HDD(FE)	1.11.1.6	c.23.16.3, e.5.1.1			0004096
46,3	1qwsA	HEM(FE)	1.11.1.6	c.23.16.3, e.5.1.1	CATE_ECOLI	H,H,N,Y,Y	0004096
46,3	1p80D	HEM(FE)	1.11.1.6	c.23.16.3, e.5.1.1			0004096
46,3	1p80C	HEM(FE)	1.11.1.6	c.23.16.3, e.5.1.1			0004096
46,3	1qwsD	HEM(FE)	1.11.1.6	c.23.16.3, e.5.1.1			0004096
46,3	1p80A	HEM(FE)	1.11.1.6	c.23.16.3, e.5.1.1	CATE_ECOLI	H,H,N,Y,Y	0004096
46,3	1p80B	HEM(FE)	1.11.1.6	c.23.16.3, e.5.1.1			0004096
46,3	1qwsB	HEM(FE)	1.11.1.6	c.23.16.3, e.5.1.1			0004096
46,3	1p7yD	HEM(FE)	1.11.1.6	c.23.16.3, e.5.1.1			0004096
46,3	1qwsC	HEM(FE)	1.11.1.6	c.23.16.3, e.5.1.1			0004096
46,3	1p7zB	HEM(FE)	1.11.1.6	c.23.16.3, e.5.1.1			0004096
46,3	1ggeC	HDD(FE)	1.11.1.6	c.23.16.3, e.5.1.1			0004096
1,4	2b7sA	HEM(FE)	1.3.99.1		FRDA_SHEFN	C,C,C,C,C,C,C,H,H,H,H,H,H,H,H	0000104
1,4	1qjdA	HEC(FE)	1.3.99.1	a.138.1.3, c.3.1.4, d.168.1.1	FRDA_SHEFN	C,C,C,C,C,C,C,H,H,H,H,H,H,H,H	0000104
1,4	1jrzA	HEM(FE)	1.3.99.1	a.138.1.3, c.3.1.4, d.168.1.1	FRDA_SHEFN	C,C,C,C,C,C,C,H,H,H,H,H,H,H	0000104
1,4	1q9iA	HEM(FE)	1.3.99.1	a.138.1.3, c.3.1.4, d.168.1.1	FRDA_SHEFN	C,C,C,C,C,C,C,H,H,H,H,H,H,H,H	0000104
1,4	1p2eA	HEM(FE)	1.3.99.1	a.138.1.3, c.3.1.4, d.168.1.1	FRDA_SHEFN	A,C,C,C,C,C,C,C,H,H,H,H,H,H,H	0000104
1,4	1qo8A	HEM(FE)	1.3.99.1	a.138.1.3, c.3.1.4, d.168.1.1	FRD2_SHEFN	C,C,C,C,C,C,C,H,H,H	0000104
2,4	1d4eA	HEM(FE)	1.3.99.1	a.138.1.3, c.3.1.4, d.168.1.1	FRDA_SHEON	C,C,C,C,C,C,C,C,H,H,H,H,H,H,H	0000104
2,4	1d4dA	HEM(FE)	1.3.99.1	a.138.1.3, c.3.1.4, d.168.1.1	FRDA_SHEON	C,C,C,C,C,C,C,C,H,H,H,H,H,H,H	0000104
2,4	1p2hA	HEM(FE)	1.3.99.1	a.138.1.3, c.3.1.4, d.168.1.1	FRDA_SHEFN	C,C,C,C,C,C,C,C,H,H,H,H,H,H,H,M	0000104
3,4	1d4cA	HEM(FE)	1.3.99.1	a.138.1.3, c.3.1.4, d.168.1.1	FRDA_SHEON	C,C,C,C,C,C,C,H,H,H,H,H,H,H	0000104
3,4	1d4eA	HEM(FE)	1.3.99.1	a.138.1.3, c.3.1.4, d.168.1.1	FRDA_SHEON	C,C,C,C,C,C,C,C,H,H,H,H,H,H,H	0000104
3,4	1d4dA	HEM(FE)	1.3.99.1	a.138.1.3, c.3.1.4, d.168.1.1	FRDA_SHEON	C,C,C,C,C,C,C,C,H,H,H,H,H,H,H	0000104
5,4	1wnxA	HEM(FE)	1.14.99.3	a.132.1.1	HMUO_CORDI	H	0004392
5,4	1wnvB	HEM(FE)	1.14.99.3	a.132.1.1	HMUO_CORDI	H	0004392
5,4	1wnvC	HEM(FE)	1.14.99.3	a.132.1.1			0004392
5,4	1wnwC	HEM(FE)	1.14.99.3	a.132.1.1	HMUO_CORDI	H	0004392
5,4	1wnvA	HEM(FE)	1.14.99.3	a.132.1.1	HMUO_CORDI	H	0004392
5,4	1xk0B	HEM(FE)	1.14.99.3				0004392
5,4	1n3uA	HEM(FE)	1.14.99.3	a.132.1.1	HMOX1_HUMAN	H	0004392
5,4	1n3uB	HEM(FE)	1.14.99.3	a.132.1.1			0004392
5,4	1xk1B	HEM(FE)	1.14.99.3				0004392
6,4	1xjzB	HEM(FE)	1.14.99.3				0004392
6,4	1xjzA	HEM(FE)	1.14.99.3		HMOX1_HUMAN	H	0004392
6,4	1ozeB	HEM(FE)	1.14.99.3	a.132.1.1			0004392
6,4	1xk0A	HEM(FE)	1.14.99.3		HMOX1_HUMAN	H	0004392
7,4	1oylA	HEM(FE)	1.14.99.3	a.132.1.1	HMOX1_HUMAN	H	0004392
8,4	1h9xA	DHE(FE)	1.7.2.1 1.7.99.1	a.3.1.2, b.70.2.1	NIRS_PARPN	H	0050421 0050418
8,4	1h9xB	DHE(FE)	1.7.2.1 1.7.99.1	a.3.1.2, b.70.2.1	NIRS_PARPN	H	0050421 0050418
8,4	1hcmA	DHE(FE)	1.7.2.1 1.7.99.1	a.3.1.2, b.70.2.1	NIRS_PARPN	H	0050421 0050418
8,4	1hcmB	DHE(FE)	1.7.2.1 1.7.99.1	a.3.1.2, b.70.2.1	NIRS_PARPN	H	0050421 0050418
8,4	1xk1A	HEM(FE)	1.14.99.3		HMOX1_HUMAN	H	0004392
10,4	1iw0C	HEM(FE)	1.14.99.3	a.132.1.1			0004392
10,4	1v8xC	HEM(FE)	1.14.99.3	a.132.1.1	HMUO_CORDI	H	0004392
10,4	1iw1C	HEM(FE)	1.14.99.3	a.132.1.1	HMUO_CORDI	H	0004392
11,4	1iw0B	HEM(FE)	1.14.99.3	a.132.1.1	HMUO_CORDI	H	0004392
11,4	1e2rB	DHE(FE)	1.7.2.1 1.7.99.1	a.3.1.2, b.70.2.1	NIRS_PARPN	H	0050421 0050418
12,4	1wnwB	HEM(FE)	1.14.99.3	a.132.1.1	HMUO_CORDI	H	0004392
12,4	1wnwA	HEM(FE)	1.14.99.3	a.132.1.1	HMUO_CORDI	H	0004392
13,4	2ldbD	NAD(C4N)	1.1.1.27				0004459
13,4	2ldbC	NAD(C4N)	1.1.1.27				0004459
13,4	2ldbA	NAD(C4N)	1.1.1.27				0004459
13,4	2ldbB	NAD(C4N)	1.1.1.27				0004459
14,4	2ddhA	FAD(N5)	1.3.3.6				0003997
15,4	2rfbC	HEM(FE)	1.14.14.1				0070330
15,4	2rfbB	HEM(FE)	1.14.14.1				0070330
15,4	2aznF	NAP(C4N)	1.1.1.193				0008703
15,4	2aznB	NAP(C4N)	1.1.1.193				0008703
16,4	1x8vA	HEM(FE)	1.14.13.70	a.104.1.1	CP51_MYCTU	C	0008398
16,4	2rfbA	HEM(FE)	1.14.14.1				0070330
16,4	2qe0C	NAP(C4N)	1.2.1.9				0008886
17,4	4cp4A	HEM(FE)	1.14.15.1		CPXA_PSEPU	C	0018683
17,4	2cppA	HEM(FE)	1.14.15.1		CPXA_PSEPU	C	0018683
17,4	1dz4A	HEM(FE)	1.14.15.1	a.104.1.1	CPXA_PSEPU	C	0018683
17,4	1j51D	HEM(FE)	1.14.15.1	a.104.1.1			0018683
18,4	1re9A	HEM(FE)	1.14.15.1	a.104.1.1	CPXA_PSEPU	C	0018683
18,4	1rf9A	HEM(FE)	1.14.15.1	a.104.1.1	CPXA_PSEPU	C	0018683
18,4	1mpwA	HEM(FE)	1.14.15.1	a.104.1.1	CPXA_PSEPU	C	0018683
18,4	2qbmA	HEM(FE)	1.14.15.1		CPXA_PSEPU	C	0018683
18,4	1pheA	HEM(FE)	1.14.15.1		CPXA_PSEPU	C	0018683
18,4	1j51B	HEM(FE)	1.14.15.1	a.104.1.1			0018683
19,4	1dz9B	HEM(FE)	1.14.15.1	a.104.1.1	CPXA_PSEPU	C	0018683
19,4	1dz8A	HEM(FE)	1.14.15.1	a.104.1.1	CPXA_PSEPU	C	0018683
19,4	2a1nA	HEM(FE)	1.14.15.1		CPXA_PSEPU	C	0018683
19,4	1dz9A	HEM(FE)	1.14.15.1	a.104.1.1	CPXA_PSEPU	C	0018683
19,4	2a1nB	HEM(FE)	1.14.15.1		CPXA_PSEPU	C	0018683
19,4	2cp4A	HEM(FE)	1.14.15.1		CPXA_PSEPU	C	0018683
19,4	1lwlA	HEM(FE)	1.14.15.1	a.104.1.1	CPXA_PSEPU	C	0018683
19,4	1mpwB	HEM(FE)	1.14.15.1	a.104.1.1			0018683
20,4	2a1oB	HEM(FE)	1.14.15.1				0018683
20,4	2a1mB	HEM(FE)	1.14.15.1				0018683
21,4	1n6bA	HEM(FE)	1.14.14.1	a.104.1.1	CP2C5_RABIT	C	0070330
21,4	2q6nC	HEM(FE)	1.14.14.1				0070330
24,4	2fdvA	HEM(FE)	1.14.14.1		CP2A6_HUMAN	C	0070330
24,4	2fduA	HEM(FE)	1.14.14.1		CP2A6_HUMAN	C	0070330
24,4	2fdvB	HEM(FE)	1.14.14.1		CP2A6_HUMAN	C	0070330
24,4	2fdvC	HEM(FE)	1.14.14.1		CP2A6_HUMAN	C	0070330
24,4	2fduB	HEM(FE)	1.14.14.1		CP2A6_HUMAN	C	0070330
24,4	2fduC	HEM(FE)	1.14.14.1		CP2A6_HUMAN	C	0070330
24,4	2fduD	HEM(FE)	1.14.14.1				0070330
26,4	1rh3A	NAP(C4N)	1.5.1.3				0004146
26,4	1dreA	NAP(C4N)	1.5.1.3				0004146
26,4	7dfrA	NAP(C4N)	1.5.1.3				0004146
29,4	3nosA	HEM(FE)	1.14.13.39	d.174.1.1	NOS3_HUMAN	C	0004517
29,4	1qw6A	HEM(FE)	1.14.13.39	d.174.1.1	NOS1_HUMAN	C	0004517
29,4	1zzrB	HEM(FE)	1.14.13.39		NOS1_RAT	C,Y	0004517
29,4	2hx3B	HEM(FE)	1.14.13.39		NOS1_HUMAN	C	0004517
29,4	1mmvB	HEM(FE)	1.14.13.39	d.174.1.1	NOS1_RAT	C,Y	0004517
29,4	1k2sA	HEM(FE)	1.14.13.39	d.174.1.1	NOS1_RAT	C,Y	0004517
30,4	1zzuB	HEM(FE)	1.14.13.39		NOS1_RAT	C,Y	0004517
30,4	1zzuA	HEM(FE)	1.14.13.39		NOS1_RAT	C,Y	0004517
30,4	1p6jB	HEM(FE)	1.14.13.39	d.174.1.1	NOS1_HUMAN	C	0004517
30,4	1zzqB	HEM(FE)	1.14.13.39		NOS1_RAT	C,Y	0004517
30,4	2hx4B	HEM(FE)	1.14.13.39		NOS1_HUMAN	C	0004517
30,4	1p6kB	HEM(FE)	1.14.13.39	d.174.1.1	NOS1_RAT	C,Y	0004517
30,4	1zvlB	HEM(FE)	1.14.13.39				0004517
30,4	1nsiB	HEM(FE)	1.14.13.39	d.174.1.1			0004517
31,4	1om4B	HEM(FE)	1.14.13.39	d.174.1.1	NOS1_HUMAN	C	0004517
31,4	1m00B	HEM(FE)	1.14.13.39	d.174.1.1	NOS1_HUMAN	C	0004517
31,4	1lzzB	HEM(FE)	1.14.13.39	d.174.1.1	NOS1_HUMAN	C	0004517
31,4	1lzxB	HEM(FE)	1.14.13.39	d.174.1.1	NOS1_HUMAN	C	0004517
32,4	1ed5B	HEM(FE)	1.14.13.39	d.174.1.1	NOS3_HUMAN	C	0004517
32,4	1om4A	HEM(FE)	1.14.13.39	d.174.1.1	NOS1_RAT	C,Y	0004517
32,4	1ed5A	HEM(FE)	1.14.13.39	d.174.1.1	NOS3_HUMAN	C	0004517
32,4	1qwcA	HEM(FE)	1.14.13.39	d.174.1.1	NOS1_HUMAN	C	0004517
32,4	2hx4A	HEM(FE)	1.14.13.39		NOS1_RAT	C,Y	0004517
32,4	1zzqA	HEM(FE)	1.14.13.39		NOS1_RAT	C,Y	0004517
32,4	1p6kA	HEM(FE)	1.14.13.39	d.174.1.1	NOS1_RAT	C,Y	0004517
32,4	1p6hB	HEM(FE)	1.14.13.39	d.174.1.1	NOS1_HUMAN	C	0004517
32,4	1k2rA	HEM(FE)	1.14.13.39	d.174.1.1	NOS1_RAT	C,Y	0004517
33,4	2g6oA	HEM(FE)	1.14.13.39		NOS3_HUMAN	C	0004517
33,4	1m00A	HEM(FE)	1.14.13.39	d.174.1.1	NOS1_RAT	C,Y	0004517
33,4	1dm6B	HEM(FE)	1.14.13.39	d.174.1.1	NOS3_HUMAN	C	0004517
33,4	1lzxA	HEM(FE)	1.14.13.39	d.174.1.1	NOS1_RAT	C,Y	0004517
33,4	1folB	HEM(FE)	1.14.13.39	d.174.1.1	NOS3_HUMAN	C	0004517
33,4	4nseB	HEM(FE)	1.14.13.39	d.174.1.1	NOS3_HUMAN	C	0004517
34,4	1vafB	HEM(FE)	1.14.13.39	d.174.1.1			0004517
35,4	2nodA	HEM(FE)	1.14.13.39	d.174.1.1	NOS2_MOUSE	C	0004517
35,4	3nodA	HEM(FE)	1.14.13.39	d.174.1.1	NOS2_MOUSE	C	0004517
35,4	1nodA	HEM(FE)	1.14.13.39	d.174.1.1	NOS2_MOUSE	C	0004517
36,4	1diiA	FAD(N5)	1.17.99.1	d.58.32.1, d.145.1.1	DH4C_PSEPU	Y	0018695
36,4	1dg5A	NDP(C4N)	1.5.1.3	c.71.1.1			0004146
36,4	2fzjA	NAP(C4N)	1.5.1.3				0004146
37,4	2o4cA	NAD(C4N)	1.1.1.290		PDXB_PSEAE	C,C,D,G,H,R,T,T,Y	0033711
37,4	1lj8A	NAD(C4N)	1.1.1.67	a.100.1.9, c.2.1.6			0050086
39,4	2g82D	NAD(C4N)	1.2.1.12				0004365
39,4	2g82B	NAD(C4N)	1.2.1.12				0004365
39,4	2g82C	NAD(C4N)	1.2.1.12				0004365
39,4	2g82A	NAD(C4N)	1.2.1.12				0004365
39,4	2g82R	NAD(C4N)	1.2.1.12				0004365
39,4	2g82Q	NAD(C4N)	1.2.1.12				0004365
39,4	2g82O	NAD(C4N)	1.2.1.12		G3P_THEAQ	H,N,R,T	0004365
39,4	2g82P	NAD(C4N)	1.2.1.12				0004365
40,4	1cerO	NAD(C4N)	1.2.1.12	c.2.1.3, d.81.1.1	G3P_THEAQ	C,H,N,R,T	0004365
41,4	2e49B	FAD(N5)	1.4.3.3				0003884
41,4	2du8G	FAD(N5)	1.4.3.3				0003884
41,4	2e48C	FAD(N5)	1.4.3.3				0003884
41,4	2e48D	FAD(N5)	1.4.3.3				0003884
41,4	2e49D	FAD(N5)	1.4.3.3				0003884
41,4	2e49C	FAD(N5)	1.4.3.3				0003884
41,4	2e48B	FAD(N5)	1.4.3.3				0003884
43,4	2e82B	FAD(N5)	1.4.3.3				0003884
43,4	1ve9B	FAD(N5)	1.4.3.3	c.4.1.2, d.16.1.3			0003884
43,4	1eviB	FAD(N5)	1.4.3.3	c.4.1.2, d.16.1.3			0003884
43,4	1eviA	FAD(N5)	1.4.3.3	c.4.1.2, d.16.1.3	OXDA_PIG	Y	0003884
43,4	1ve9A	FAD(N5)	1.4.3.3	c.4.1.2, d.16.1.3	OXDA_PIG	Y	0003884
45,4	1gg9A	HEM(FE)	1.11.1.6	c.23.16.3, e.5.1.1	CATE_ECOLI	H,N,N,Y,Y	0004096
45,4	1gg9C	HEM(FE)	1.11.1.6	c.23.16.3, e.5.1.1			0004096
45,4	1gghD	HEM(FE)	1.11.1.6	c.23.16.3, e.5.1.1			0004096
45,4	1gg9B	HEM(FE)	1.11.1.6	c.23.16.3, e.5.1.1			0004096
45,4	1gghB	HEM(FE)	1.11.1.6	c.23.16.3, e.5.1.1			0004096
45,4	1ggfA	HEM(FE)	1.11.1.6	c.23.16.3, e.5.1.1	CATE_ECOLI	H,N,N,Y,Y	0004096
45,4	1ggfD	HEM(FE)	1.11.1.6	c.23.16.3, e.5.1.1			0004096
45,4	1ggfC	HEM(FE)	1.11.1.6	c.23.16.3, e.5.1.1			0004096
45,4	1ggfB	HEM(FE)	1.11.1.6	c.23.16.3, e.5.1.1			0004096
45,4	1gghA	HEM(FE)	1.11.1.6	c.23.16.3, e.5.1.1	CATE_ECOLI	A,H,N,Y,Y	0004096
45,4	1gg9D	HEM(FE)	1.11.1.6	c.23.16.3, e.5.1.1			0004096
45,4	1gghC	HEM(FE)	1.11.1.6	c.23.16.3, e.5.1.1			0004096
46,4	1cf9A	HEM(FE)	1.11.1.6	c.23.16.3, e.5.1.1	CATE_ECOLI	H,H,N,Y,Y	0004096
46,4	1cf9D	HEM(FE)	1.11.1.6	c.23.16.3, e.5.1.1			0004096
46,4	1cf9B	HEM(FE)	1.11.1.6	c.23.16.3, e.5.1.1			0004096
46,4	1cf9C	HEM(FE)	1.11.1.6	c.23.16.3, e.5.1.1			0004096
1,5	1d4cC	HEM(FE)	1.3.99.1	a.138.1.3, c.3.1.4, d.168.1.1	FRDA_SHEON	C,C,C,C,C,C,C,C,H,H,H,H,H,H,H	0000104
1,5	1d4cB	HEM(FE)	1.3.99.1	a.138.1.3, c.3.1.4, d.168.1.1	FRDA_SHEON	C,C,C,C,C,C,C,H,H,H,H,H,H,H,H	0000104
1,5	1qo8D	HEM(FE)	1.3.99.1	a.138.1.3, c.3.1.4, d.168.1.1			0000104
2,5	1m64B	HEM(FE)	1.3.99.1	a.138.1.3, c.3.1.4, d.168.1.1			0000104
2,5	1m64A	HEM(FE)	1.3.99.1	a.138.1.3, c.3.1.4, d.168.1.1	FRDA_SHEFN	C,C,C,C,C,C,C,C,H,H,H,H,H,H,H	0000104
2,5	2b7rA	HEM(FE)	1.3.99.1		FRDA_SHEFN	C,C,C,C,C,C,C,H,H,H,H,H,H,H	0000104
2,5	1kssA	HEM(FE)	1.3.99.1	a.138.1.3, c.3.1.4, d.168.1.1	FRDA_SHEFN	C,C,C,C,C,C,C,H,H,H,H,H,H,H	0000104
2,5	1lj1A	HEM(FE)	1.3.99.1	a.138.1.3, c.3.1.4, d.168.1.1	FRDA_SHEFN	C,C,C,C,C,C,C,H,H,H,H,H,H,H	0000104
2,5	1e39A	HEC(FE)	1.3.99.1	a.138.1.3, c.3.1.4, d.168.1.1	FRDA_SHEFN	C,C,C,C,C,C,C,H,H,H,H,H,H,H	0000104
3,5	2ag8A	NAP(C4N)	1.5.1.2				0004735
4,5	1graA	GSH(SG2)	1.8.1.7		GSHR_HUMAN	C,C	0004362
4,5	2qppB	HEM(FE)	1.14.99.3		HMOX2_HUMAN	H	0004392
4,5	2qppA	HEM(FE)	1.14.99.3		HMOX2_HUMAN	H	0004392
5,5	1oykB	HEM(FE)	1.14.99.3	a.132.1.1			0004392
5,5	2rgzA	HEM(FE)	1.14.99.3		HMOX2_HUMAN	H	0004392
6,5	1oylB	HEM(FE)	1.14.99.3	a.132.1.1			0004392
6,5	1ozlB	HEM(FE)	1.14.99.3	a.132.1.1			0004392
6,5	1ozrB	HEM(FE)	1.14.99.3	a.132.1.1			0004392
6,5	1ozwB	HEM(FE)	1.14.99.3	a.132.1.1			0004392
6,5	1twnB	VER(FE)	1.14.99.3				0004392
6,5	1n45B	HEM(FE)	1.14.99.3	a.132.1.1			0004392
6,5	1xk3B	HEM(FE)	1.14.99.3	a.132.1.1			0004392
6,5	1xk2B	HEM(FE)	1.14.99.3	a.132.1.1			0004392
7,5	1twrA	VER(FE)	1.14.99.3		HMOX1_HUMAN	H	0004392
8,5	2gepA	SRM(FE)	1.8.1.2		CYSI_ECOLI	C,C,C,C,C	0004783
8,5	1aofA	DHE(FE)	1.7.2.1 1.7.99.1	a.3.1.2, b.70.2.1	NIRS_PARPN	H	0050421 0050418
8,5	1e2rA	DHE(FE)	1.7.2.1 1.7.99.1	a.3.1.2, b.70.2.1	NIRS_PARPN	H	0050421 0050418
9,5	2d0uA	HEM(FE)	1.13.11.52		I23O_HUMAN	H	0033754
9,5	2d0uB	HEM(FE)	1.13.11.52		I23O_HUMAN	H	0033754
9,5	2d0tA	HEM(FE)	1.13.11.52		I23O_HUMAN	H	0033754
9,5	2d0tB	HEM(FE)	1.13.11.52		I23O_HUMAN	H	0033754
10,5	1w0gA	HEM(FE)	1.14.13.67 1.14.13.97	a.104.1.1	CP3A4_HUMAN	C	0050591 0033780
10,5	1ozrA	HEM(FE)	1.14.99.3	a.132.1.1	HMOX1_HUMAN	H	0004392
10,5	1twnA	VER(FE)	1.14.99.3		HMOX1_HUMAN	H	0004392
11,5	1iw1B	HEM(FE)	1.14.99.3	a.132.1.1	HMUO_CORDI	H	0004392
11,5	1v8xB	HEM(FE)	1.14.99.3	a.132.1.1	HMUO_CORDI	H	0004392
12,5	1ix3A	HEM(FE)	1.14.99.3	a.132.1.1	HMOX1_RAT	H	0004392
12,5	1v8xA	HEM(FE)	1.14.99.3	a.132.1.1	HMUO_CORDI	H	0004392
12,5	1ix4A	HEM(FE)	1.14.99.3	a.132.1.1	HMOX1_RAT	H	0004392
12,5	1ulxA	HEM(FE)	1.14.99.3	a.132.1.1	HMOX1_RAT	H	0004392
14,5	1xu9C	NDP(C4N)	1.1.1.146	c.2.1.2	DHI1_HUMAN	K,S,Y	0070524
14,5	1xu9B	NDP(C4N)	1.1.1.146	c.2.1.2	DHI1_HUMAN	K,S,Y	0070524
14,5	1xu7A	NDP(C4N)	1.1.1.146	c.2.1.2	DHI1_HUMAN	K,S,Y	0070524
14,5	1xu7C	NDP(C4N)	1.1.1.146	c.2.1.2			0070524
14,5	1xu9D	NDP(C4N)	1.1.1.146	c.2.1.2	DHI1_HUMAN	K,S,Y	0070524
14,5	1xu9A	NDP(C4N)	1.1.1.146	c.2.1.2	DHI1_HUMAN	K,S,Y	0070524
14,5	1xu7D	NDP(C4N)	1.1.1.146	c.2.1.2	DHI1_HUMAN	K,S,Y	0070524
14,5	1xu7B	NDP(C4N)	1.1.1.146	c.2.1.2	DHI1_HUMAN	K,S,Y	0070524
16,5	2gr6A	HEM(FE)	1.14.15.1		CPXA_PSEPU	C	0018683
17,5	1k2oA	HEM(FE)	1.14.15.1	a.104.1.1	CPXA_PSEPU	C	0018683
17,5	1k2oB	HEM(FE)	1.14.15.1	a.104.1.1			0018683
17,5	1ja0B	NAP(C4N)	1.6.2.4	b.43.4.1, c.25.1.4			0003958
18,5	4cppA	HEM(FE)	1.14.15.1		CPXA_PSEPU	C	0018683
18,5	2z36B	HEM(FE)	1.-.-.-				0016491
20,5	1dz8B	HEM(FE)	1.14.15.1	a.104.1.1	CPXA_PSEPU	C	0018683
20,5	1t87A	HEM(FE)	1.14.15.1	a.104.1.1	CPXA_PSEPU	C	0018683
20,5	1qmqA	HEM(FE)	1.14.15.1	a.104.1.1	CPXA_PSEPU	C	0018683
20,5	1t85A	HEM(FE)	1.14.15.1	a.104.1.1	CPXA_PSEPU	C	0018683
20,5	1uyuB	HEM(FE)	1.14.15.1		CPXA_PSEPU	C	0018683
20,5	1uyuA	HEM(FE)	1.14.15.1		CPXA_PSEPU	C	0018683
22,5	2nosA	HEM(FE)	1.14.13.39				0004517
22,5	1nosA	HEM(FE)	1.14.13.39				0004517
22,5	2orqA	HEM(FE)	1.14.13.39				0004517
22,5	1nocA	HEM(FE)	1.14.13.39	d.174.1.1	NOS2_MOUSE	C	0004517
22,5	2ortA	HEM(FE)	1.14.13.39				0004517
22,5	2orrA	HEM(FE)	1.14.13.39				0004517
22,5	2orsA	HEM(FE)	1.14.13.39				0004517
22,5	1dd7A	HEM(FE)	1.14.13.39	d.174.1.1			0004517
24,5	2fdyA	HEM(FE)	1.14.14.1		CP2A6_HUMAN	C	0070330
24,5	2fdyD	HEM(FE)	1.14.14.1				0070330
24,5	2fdyC	HEM(FE)	1.14.14.1		CP2A6_HUMAN	C	0070330
25,5	2fdyB	HEM(FE)	1.14.14.1		CP2A6_HUMAN	C	0070330
25,5	2fdvD	HEM(FE)	1.14.14.1				0070330
26,5	2cpoA	HEM(FE)	1.11.1.10		PRXC_CALFU	C,E,E,H,S	0016691
26,5	1cpoA	HEM(FE)	1.11.1.10		PRXC_CALFU	C,E,E,H,S	0016691
27,5	2ciwA	HEM(FE)	1.11.1.10		PRXC_CALFU	C,E,E,H,S	0016691
27,5	2civA	HEM(FE)	1.11.1.10		PRXC_CALFU	C,E,E,H,S	0016691
27,5	2cizA	HEM(FE)	1.11.1.10		PRXC_CALFU	C,E,E,H,S	0016691
27,5	2ciyA	HEM(FE)	1.11.1.10		PRXC_CALFU	C,E,E,H,S	0016691
27,5	2cj2A	HEM(FE)	1.11.1.10		PRXC_CALFU	C,E,E,H,S	0016691
27,5	2cj0A	HEM(FE)	1.11.1.10		PRXC_CALFU	C,E,E,H,S	0016691
27,5	2j5mA	HEM(FE)	1.11.1.10		PRXC_CALFU	C,E,E,H,S	0016691
27,5	2cj1A	HEM(FE)	1.11.1.10		PRXC_CALFU	C,E,E,H,S	0016691
27,5	2cixA	HEM(FE)	1.11.1.10		PRXC_CALFU	C,E,E,H,S	0016691
27,5	2j18A	HEM(FE)	1.11.1.10		PRXC_CALFU	C,E,E,H,S	0016691
27,5	2j19A	HEM(FE)	1.11.1.10		PRXC_CALFU	C,E,E,H,S	0016691
29,5	1k2sB	HEM(FE)	1.14.13.39	d.174.1.1	NOS1_HUMAN	C	0004517
30,5	1p6jA	HEM(FE)	1.14.13.39	d.174.1.1	NOS1_RAT	C,Y	0004517
30,5	2hx3A	HEM(FE)	1.14.13.39		NOS1_RAT	C,Y	0004517
30,5	1ed6B	HEM(FE)	1.14.13.39	d.174.1.1	NOS3_HUMAN	C	0004517
30,5	1folA	HEM(FE)	1.14.13.39	d.174.1.1	NOS3_HUMAN	C	0004517
30,5	1p6nA	HEM(FE)	1.14.13.39	d.174.1.1	NOS3_BOVIN	C	0004517
31,5	2g6hB	HEM(FE)	1.14.13.39		NOS1_HUMAN	C	0004517
31,5	1zviA	HEM(FE)	1.14.13.39		NOS1_HUMAN	C	0004517
31,5	2g6hA	HEM(FE)	1.14.13.39		NOS1_RAT	C,Y	0004517
31,5	2g6iB	HEM(FE)	1.14.13.39		NOS1_HUMAN	C	0004517
31,5	2g6iA	HEM(FE)	1.14.13.39		NOS1_HUMAN	C	0004517
32,5	2g6oB	HEM(FE)	1.14.13.39		NOS3_HUMAN	C	0004517
32,5	1m8dA	HEM(FE)	1.14.13.39	d.174.1.1	NOS2_MOUSE	C	0004517
33,5	4nosB	HEM(FE)	1.14.13.39	d.174.1.1			0004517
33,5	1m8iB	HEM(FE)	1.14.13.39	d.174.1.1	NOS2_MOUSE	C	0004517
33,5	1qw5B	HEM(FE)	1.14.13.39	d.174.1.1			0004517
33,5	1vafA	HEM(FE)	1.14.13.39	d.174.1.1	NOS2_MOUSE	C	0004517
34,5	4nosA	HEM(FE)	1.14.13.39	d.174.1.1	NOS2A_HUMAN	C	0004517
34,5	4nosC	HEM(FE)	1.14.13.39	d.174.1.1			0004517
34,5	1qw4A	HEM(FE)	1.14.13.39	d.174.1.1	NOS2_MOUSE	C	0004517
34,5	2nsiA	HEM(FE)	1.14.13.39	d.174.1.1	NOS2A_HUMAN	C	0004517
34,5	1df1B	HEM(FE)	1.14.13.39	d.174.1.1			0004517
34,5	1qw4B	HEM(FE)	1.14.13.39	d.174.1.1			0004517
34,5	2nsiC	HEM(FE)	1.14.13.39	d.174.1.1			0004517
34,5	2nsiB	HEM(FE)	1.14.13.39	d.174.1.1			0004517
34,5	2nsiD	HEM(FE)	1.14.13.39	d.174.1.1			0004517
36,5	1rm3O	NDP(C4N)	1.2.1.13	c.2.1.3, d.81.1.1	G3PA_SPIOL	C,H,N,R,T	0047100
36,5	1rm4A	NDP(C4N)	1.2.1.13	c.2.1.3, d.81.1.1			0047100
36,5	1rm3B	NDP(C4N)	1.2.1.13	c.2.1.3, d.81.1.1			0047100
37,5	1rm4O	NDP(C4N)	1.2.1.13	c.2.1.3, d.81.1.1	G3PA_SPIOL	C,H,N,R,T	0047100
37,5	1rm3A	NDP(C4N)	1.2.1.13	c.2.1.3, d.81.1.1	G3PA_SPIOL	C,H,N,R,T	0047100
37,5	1jn0O	NDP(C4N)	1.2.1.13	c.2.1.3, d.81.1.1	G3PA_SPIOL	C,H,N,R,T	0047100
37,5	1jn0B	NDP(C4N)	1.2.1.13	c.2.1.3, d.81.1.1			0047100
37,5	1jn0A	NDP(C4N)	1.2.1.13	c.2.1.3, d.81.1.1			0047100
38,5	1dc6A	NAD(C4N)	1.2.1.12	c.2.1.3, d.81.1.1	G3P1_ECOLI	C,H,N,R,T	0004365
38,5	1dc6B	NAD(C4N)	1.2.1.12	c.2.1.3, d.81.1.1			0004365
39,5	1cerP	NAD(C4N)	1.2.1.12	c.2.1.3, d.81.1.1			0004365
39,5	1cerQ	NAD(C4N)	1.2.1.12	c.2.1.3, d.81.1.1			0004365
40,5	1gd1R	NAD(C4N)	1.2.1.12	c.2.1.3, d.81.1.1			0004365
40,5	1gd1Q	NAD(C4N)	1.2.1.12	c.2.1.3, d.81.1.1			0004365
40,5	1gd1P	NAD(C4N)	1.2.1.12	c.2.1.3, d.81.1.1			0004365
40,5	1gd1O	NAD(C4N)	1.2.1.12	c.2.1.3, d.81.1.1	G3P_BACST	C,H,N,R,S,T	0004365
40,5	2dbvO	NDP(C4N)	1.2.1.12	c.2.1.3, d.81.1.1	G3P_BACST	C,H,N,R,S,T	0004365
40,5	3dbvQ	NAD(C4N)	1.2.1.12	c.2.1.3, d.81.1.1			0004365
40,5	4dbvQ	NDP(C4N)	1.2.1.12	c.2.1.3, d.81.1.1			0004365
40,5	2dbvQ	NDP(C4N)	1.2.1.12	c.2.1.3, d.81.1.1			0004365
41,5	1gylA	FMN(N5)	1.1.3.15	c.1.4.1	GOX_SPIOL	F,H,K,Q,R,R,S,T,Y	0003973
42,5	2du8B	FAD(N5)	1.4.3.3				0003884
42,5	2du8J	FAD(N5)	1.4.3.3				0003884
42,5	2e82C	FAD(N5)	1.4.3.3				0003884
42,5	2e49A	FAD(N5)	1.4.3.3		OXDA_HUMAN	Y	0003884
42,5	2e82A	FAD(N5)	1.4.3.3		OXDA_HUMAN	Y	0003884
42,5	2e82D	FAD(N5)	1.4.3.3				0003884
42,5	2e48A	FAD(N5)	1.4.3.3		OXDA_HUMAN	Y	0003884
43,5	1an9B	FAD(N5)	1.4.3.3	c.4.1.2, d.16.1.3			0003884
43,5	1an9A	FAD(N5)	1.4.3.3	c.4.1.2, d.16.1.3	OXDA_PIG	Y	0003884
44,5	1kifC	FAD(N5)	1.4.3.3	c.4.1.2, d.16.1.3			0003884
44,5	1kifD	FAD(N5)	1.4.3.3	c.4.1.2, d.16.1.3			0003884
44,5	1kifA	FAD(N5)	1.4.3.3	c.4.1.2, d.16.1.3	OXDA_PIG	Y	0003884
44,5	1kifG	FAD(N5)	1.4.3.3	c.4.1.2, d.16.1.3			0003884
44,5	1kifF	FAD(N5)	1.4.3.3	c.4.1.2, d.16.1.3			0003884
44,5	1kifE	FAD(N5)	1.4.3.3	c.4.1.2, d.16.1.3			0003884
44,5	1kifH	FAD(N5)	1.4.3.3	c.4.1.2, d.16.1.3			0003884
44,5	1kifB	FAD(N5)	1.4.3.3	c.4.1.2, d.16.1.3			0003884
2,6	1h7xB	NDP(C4N)	1.3.1.2	a.1.2.2, c.1.4.1, c.3.1.1, c.4.1.1, d.58.1.5	DPYD_PIG		0017113
2,6	1h7xA	NDP(C4N)	1.3.1.2	a.1.2.2, c.1.4.1, c.3.1.1, c.4.1.1, d.58.1.5	DPYD_PIG		0017113
3,6	2a87A	NAP(C4N)	1.8.1.9		TRXB_MYCTU		0004791
3,6	1hwyB	NAD(C4N)	1.4.1.3	c.2.1.7, c.58.1.1		H	0004353
3,6	1hwyA	NAD(C4N)	1.4.1.3	c.2.1.7, c.58.1.1	DHE3_HUMAN	K,K,K,R,S,S	0004353
4,6	2e37G	NAD(C4N)	1.1.1.27				0004459
4,6	2e37E	NAD(C4N)	1.1.1.27		LDH_THET8	H,N,R,T,Y	0004459
4,6	2e37C	NAD(C4N)	1.1.1.27		LDH_THET8	H,N,R,T,Y	0004459
4,6	2e37A	NAD(C4N)	1.1.1.27		LDH_THET8	H,N,R,T,Y	0004459
5,6	1t5pA	1FH(FE)	1.14.99.3	a.132.1.1			0004392
5,6	1t5pB	1FH(FE)	1.14.99.3	a.132.1.1			0004392
6,6	1typB	GSH(SG2)	1.8.1.12	c.3.1.5, c.3.1.5, d.87.1.1	TYTR_CRIFA	C,C,H	0015042
6,6	2jcvB	NDP(C4N)	1.1.1.267				0030604
6,6	1twrB	VER(FE)	1.14.99.3				0004392
7,6	1hzuA	DHE(FE)	1.7.2.1 1.7.99.1	a.3.1.2, b.70.2.1	NIRS_PSEAE	H	0050421 0050418
8,6	2ckjC	FAD(N5)	1.17.1.4 1.17.3.2		XDH_HUMAN		0004854 0004855
8,6	2ckjA	FAD(N5)	1.17.1.4 1.17.3.2		XDH_HUMAN		0004854 0004855
9,6	1zptB	NAD(C4N)	1.5.1.20				0004489
9,6	1zrqA	NAD(C4N)	1.5.1.20				0004489
9,6	2akjA	SRM(FE)	1.7.7.1		NIR_SPIOL	C,C,C,C,C	0048307
9,6	1zrqB	NAD(C4N)	1.5.1.20				0004489
9,6	1zptC	NAD(C4N)	1.5.1.20				0004489
9,6	1zrqC	NAD(C4N)	1.5.1.20				0004489
10,6	2e3tB	FAD(N5)	1.17.1.4, 1.17.3.2		XDH_RAT		0004855
10,6	1fiqB	FAD(N5)	1.17.1.4 1.17.3.2	d.87.2.1, d.145.1.3			0004854 0004855
10,6	2e3tA	FAD(N5)	1.17.1.4, 1.17.3.2		XDH_RAT		0004855
11,6	1dvgA	HEM(FE)	1.14.99.3	a.132.1.1	HMOX1_RAT	H	0004392
11,6	1ubbA	HEM(FE)	1.14.99.3	a.132.1.1	HMOX1_RAT	H	0004392
11,6	1vgiA	HEM(FE)	1.14.99.3	a.132.1.1	HMOX1_RAT	H	0004392
11,6	1dvgB	HEM(FE)	1.14.99.3	a.132.1.1			0004392
11,6	1iw1A	HEM(FE)	1.14.99.3	a.132.1.1	HMUO_CORDI	H	0004392
12,6	1ivjA	HEM(FE)	1.14.99.3	a.132.1.1	HMOX1_RAT	H	0004392
12,6	2e7eA	HEM(FE)	1.14.99.3		HMOX1_RAT	H	0004392
12,6	1j02A	HEM(FE)	1.14.99.3	a.132.1.1	HMOX1_RAT	H	0004392
12,6	1dveA	HEM(FE)	1.14.99.3	a.132.1.1	HMOX1_RAT	H	0004392
13,6	1dirB	NAD(C4N)	1.5.1.34	c.2.1.2			0004155
13,6	1dirC	NAD(C4N)	1.5.1.34	c.2.1.2			0004155
14,6	2iltA	NAP(C4N)	1.1.1.146		DHI1_HUMAN	K,S,Y	0070524
15,6	1y5mA	NDP(C4N)	1.1.1.146		DHI1_MOUSE	S,Y	0070524
15,6	3byzD	NDP(C4N)	1.1.1.146		DHI1_HUMAN	K,S,Y	0070524
15,6	1y5mB	NDP(C4N)	1.1.1.146				0070524
15,6	2irwB	NAP(C4N)	1.1.1.146				0070524
15,6	2irwA	NAP(C4N)	1.1.1.146		DHI1_HUMAN	K,S,Y	0070524
15,6	2irwF	NAP(C4N)	1.1.1.146				0070524
15,6	2irwC	NAP(C4N)	1.1.1.146		DHI1_HUMAN	K,S,Y	0070524
15,6	2irwD	NAP(C4N)	1.1.1.146				0070524
16,6	3byzC	NDP(C4N)	1.1.1.146		DHI1_HUMAN	K,S,Y	0070524
16,6	3byzA	NDP(C4N)	1.1.1.146		DHI1_HUMAN	K,S,Y	0070524
16,6	3byzB	NDP(C4N)	1.1.1.146		DHI1_HUMAN	K,S,Y	0070524
17,6	1luaA	NAP(C4N)	1.5.1.5	c.2.1.7, c.58.1.4	MTDA_METEX	K	0004488
17,6	1fmcB	NAD(C4N)	1.1.1.159	c.2.1.2			0008709
18,6	2nnjA	HEM(FE)	1.14.14.1		CP2C8_HUMAN	C	0070330
18,6	2nnhA	HEM(FE)	1.14.14.1		CP2C8_HUMAN	C	0070330
18,6	2nnhB	HEM(FE)	1.14.14.1				0070330
18,6	1pq2A	HEM(FE)	1.14.14.1	a.104.1.1	CP2C8_HUMAN	C	0070330
18,6	1pq2B	HEM(FE)	1.14.14.1	a.104.1.1			0070330
19,6	1r9oA	HEM(FE)	1.14.13.48 1.14.13.49 1.14.13.80	a.104.1.1	CP2C9_HUMAN	C	0018675 0018676 0033767
19,6	1og2B	HEC(FE)	1.14.13.48 1.14.13.49 1.14.13.80	a.104.1.1			0018675 0018676 0033767
19,6	1nr6A	HEM(FE)	1.14.14.1	a.104.1.1	CP2C5_RABIT	C	0070330
19,6	1og5A	HEC(FE)	1.14.13.48 1.14.13.49 1.14.13.80	a.104.1.1	CP2C9_HUMAN	C	0018675 0018676 0033767
19,6	1og5B	HEC(FE)	1.14.13.48 1.14.13.49 1.14.13.80	a.104.1.1			0018675 0018676 0033767
20,6	1j1wB	NAP(C4N)	1.1.1.42	c.77.1.1			0004450
20,6	1j1wD	NAP(C4N)	1.1.1.42	c.77.1.1			0004450
23,6	2fdwA	HEM(FE)	1.14.14.1		CP2A6_HUMAN	C	0070330
23,6	2fdwC	HEM(FE)	1.14.14.1		CP2A6_HUMAN	C	0070330
23,6	1z10A	HEM(FE)	1.14.14.1		CP2A6_HUMAN	C	0070330
23,6	2fdwD	HEM(FE)	1.14.14.1				0070330
23,6	1z10B	HEM(FE)	1.14.14.1		CP2A6_HUMAN	C	0070330
23,6	2fdwB	HEM(FE)	1.14.14.1		CP2A6_HUMAN	C	0070330
23,6	1z10C	HEM(FE)	1.14.14.1		CP2A6_HUMAN	C	0070330
23,6	1z11A	HEM(FE)	1.14.14.1		CP2A6_HUMAN	C	0070330
23,6	1z11B	HEM(FE)	1.14.14.1		CP2A6_HUMAN	C	0070330
24,6	2oz0A	FMN(N5)	1.1.2.3		CYB2_YEAST	Q,R	0004460
24,6	1z10D	HEM(FE)	1.14.14.1				0070330
24,6	1suoA	HEM(FE)	1.14.14.1	a.104.1.1	CP2B4_RABIT	C	0070330
24,6	1z11D	HEM(FE)	1.14.14.1				0070330
24,6	1z11C	HEM(FE)	1.14.14.1		CP2A6_HUMAN	C	0070330
26,6	2ij3A	HEM(FE)	1.14.14.1 1.6.2.4		CPXB_BACME	C	0070330 0003958
26,6	2ij3B	HEM(FE)	1.14.14.1 1.6.2.4		CPXB_BACME	C	0070330 0003958
28,6	1ra2A	NAP(C4N)	1.5.1.3				0004146
28,6	1d1gA	NDP(C4N)	1.5.1.3	c.71.1.1			0004146
28,6	1d1gB	NDP(C4N)	1.5.1.3	c.71.1.1			0004146
28,6	1rb2A	NAP(C4N)	1.5.1.3	c.71.1.1			0004146
29,6	2djiA	FAD(N5)	1.2.3.3				0047112
29,6	1v5eA	FAD(N5)	1.2.3.3				0047112
29,6	1yhoA	NDP(C4N)	1.5.1.3				0004146
30,6	1fooA	HEM(FE)	1.14.13.39	d.174.1.1	NOS3_HUMAN	C	0004517
30,6	2g6jA	HEM(FE)	1.14.13.39		NOS1_HUMAN	C	0004517
30,6	1fooB	HEM(FE)	1.14.13.39	d.174.1.1	NOS3_HUMAN	C	0004517
30,6	1fopA	HEM(FE)	1.14.13.39	d.174.1.1	NOS3_HUMAN	C	0004517
31,6	2g6nB	HEM(FE)	1.14.13.39		NOS1_HUMAN	C	0004517
31,6	2g6nA	HEM(FE)	1.14.13.39		NOS1_HUMAN	C	0004517
31,6	2g6mB	HEM(FE)	1.14.13.39		NOS1_HUMAN	C	0004517
31,6	2g6mA	HEM(FE)	1.14.13.39		NOS1_RAT	C,Y	0004517
32,6	1nsiC	HEM(FE)	1.14.13.39	d.174.1.1			0004517
32,6	1nsiA	HEM(FE)	1.14.13.39	d.174.1.1	NOS2A_HUMAN	C	0004517
32,6	1n2nA	HEM(FE)	1.14.13.39	d.174.1.1	NOS2_MOUSE	C	0004517
32,6	1m9tA	HEM(FE)	1.14.13.39	d.174.1.1	NOS2_MOUSE	C	0004517
32,6	1m8iA	HEM(FE)	1.14.13.39	d.174.1.1	NOS2_MOUSE	C	0004517
32,6	1m8hA	HEM(FE)	1.14.13.39	d.174.1.1	NOS2_MOUSE	C	0004517
32,6	1nsiD	HEM(FE)	1.14.13.39	d.174.1.1			0004517
33,6	1dwwA	HEM(FE)	1.14.13.39	d.174.1.1	NOS2_MOUSE	C	0004517
33,6	1dwwB	HEM(FE)	1.14.13.39	d.174.1.1			0004517
33,6	1qw5A	HEM(FE)	1.14.13.39	d.174.1.1	NOS2_MOUSE	C	0004517
34,6	4nosD	HEM(FE)	1.14.13.39	d.174.1.1			0004517
34,6	1jwjB	HEM(FE)	1.14.13.39	d.174.1.1	NOS2_MOUSE	C	0004517
34,6	1df1A	HEM(FE)	1.14.13.39	d.174.1.1	NOS2_MOUSE	C	0004517
34,6	1dwvB	HEM(FE)	1.14.13.39	d.174.1.1			0004517
34,6	1dwvA	HEM(FE)	1.14.13.39	d.174.1.1	NOS2_MOUSE	C	0004517
34,6	1dwxA	HEM(FE)	1.14.13.39	d.174.1.1	NOS2_MOUSE	C	0004517
35,6	2bhjA	HEM(FE)	1.14.13.39		NOS2_MOUSE	C	0004517
35,6	1r35B	HEM(FE)	1.14.13.39	d.174.1.1			0004517
35,6	2nodB	HEM(FE)	1.14.13.39	d.174.1.1	NOS2_MOUSE	C	0004517
35,6	3nodB	HEM(FE)	1.14.13.39	d.174.1.1	NOS2_MOUSE	C	0004517
35,6	1r35A	HEM(FE)	1.14.13.39	d.174.1.1	NOS2_MOUSE	C	0004517
35,6	1nodB	HEM(FE)	1.14.13.39	d.174.1.1	NOS2_MOUSE	C	0004517
37,6	1u8fR	NAD(C4N)	1.2.1.12				0004365
37,6	1znqO	NAD(C4N)	1.2.1.12		G3P_HUMAN	C,H,N,R,T	0004365
37,6	1u8fP	NAD(C4N)	1.2.1.12				0004365
37,6	1gypB	NAD(C4N)	1.2.1.12	c.2.1.3, d.81.1.1			0004365
37,6	1u8fQ	NAD(C4N)	1.2.1.12				0004365
38,6	1gadP	NAD(C4N)	1.2.1.12	c.2.1.3, d.81.1.1			0004365
38,6	1szjG	NAD(C4N)	1.2.1.12	c.2.1.3, d.81.1.1	G3P_PALVE	C,H,N,R,T	0004365
38,6	1gadO	NAD(C4N)	1.2.1.12	c.2.1.3, d.81.1.1	G3P1_ECOLI	C,H,N,R,T	0004365
38,6	1szjR	NAD(C4N)	1.2.1.12	c.2.1.3, d.81.1.1			0004365
39,6	3dbvO	NAD(C4N)	1.2.1.12	c.2.1.3, d.81.1.1	G3P_BACST	C,H,N,R,S,T	0004365
39,6	1dbvP	NAD(C4N)	1.2.1.12	c.2.1.3, d.81.1.1			0004365
39,6	1dbvQ	NAD(C4N)	1.2.1.12	c.2.1.3, d.81.1.1			0004365
39,6	4dbvR	NDP(C4N)	1.2.1.12	c.2.1.3, d.81.1.1			0004365
39,6	3dbvP	NAD(C4N)	1.2.1.12	c.2.1.3, d.81.1.1			0004365
39,6	4dbvP	NDP(C4N)	1.2.1.12	c.2.1.3, d.81.1.1			0004365
40,6	1dbvO	NAD(C4N)	1.2.1.12	c.2.1.3, d.81.1.1	G3P_BACST	C,H,N,R,S,T	0004365
40,6	4dbvO	NDP(C4N)	1.2.1.12	c.2.1.3, d.81.1.1	G3P_BACST	C,H,N,R,R,S,T	0004365
40,6	2dbvR	NDP(C4N)	1.2.1.12	c.2.1.3, d.81.1.1			0004365
41,6	1ml3D	NAD(C4N)	1.2.1.12	c.2.1.3, d.81.1.1			0004365
41,6	1cerR	NAD(C4N)	1.2.1.12	c.2.1.3, d.81.1.1			0004365
41,6	1ml3B	NAD(C4N)	1.2.1.12	c.2.1.3, d.81.1.1			0004365
41,6	1qxsD	NAD(C4N)	1.2.1.12	c.2.1.3, d.81.1.1			0004365
41,6	1dssR	NAD(C4N)	1.2.1.12	c.2.1.3, d.81.1.1			0004365
41,6	1dssG	NAD(C4N)	1.2.1.12	c.2.1.3, d.81.1.1	G3P_PALVE	H,N,R,T	0004365
42,6	2e4aB	FAD(N5)	1.4.3.3				0003884
43,6	2e4aC	FAD(N5)	1.4.3.3				0003884
43,6	2du8A	FAD(N5)	1.4.3.3		OXDA_HUMAN	Y	0003884
43,6	2e4aD	FAD(N5)	1.4.3.3				0003884
43,6	2e4aA	FAD(N5)	1.4.3.3		OXDA_HUMAN	Y	0003884
45,6	1h6dG	NDP(C4N)	1.1.99.28	c.2.1.3, d.81.1.5			0047061
45,6	1h6dA	NDP(C4N)	1.1.99.28	c.2.1.3, d.81.1.5			0047061
45,6	1h6dE	NDP(C4N)	1.1.99.28	c.2.1.3, d.81.1.5			0047061
45,6	1h6dB	NDP(C4N)	1.1.99.28	c.2.1.3, d.81.1.5			0047061
45,6	1h6dC	NDP(C4N)	1.1.99.28	c.2.1.3, d.81.1.5			0047061
45,6	1h6dH	NDP(C4N)	1.1.99.28	c.2.1.3, d.81.1.5			0047061
45,6	1h6dD	NDP(C4N)	1.1.99.28	c.2.1.3, d.81.1.5			0047061
45,6	1h6dF	NDP(C4N)	1.1.99.28	c.2.1.3, d.81.1.5			0047061
45,6	1h6dL	NDP(C4N)	1.1.99.28	c.2.1.3, d.81.1.5			0047061
45,6	1h6dJ	NDP(C4N)	1.1.99.28	c.2.1.3, d.81.1.5			0047061
45,6	1h6dK	NDP(C4N)	1.1.99.28	c.2.1.3, d.81.1.5			0047061
45,6	1h6dI	NDP(C4N)	1.1.99.28	c.2.1.3, d.81.1.5			0047061
46,6	1ofgD	NDP(C4N)	1.1.99.28	c.2.1.3, d.81.1.5			0047061
46,6	1ofgA	NDP(C4N)	1.1.99.28	c.2.1.3, d.81.1.5			0047061
46,6	1ofgB	NDP(C4N)	1.1.99.28	c.2.1.3, d.81.1.5			0047061
46,6	1ofgC	NDP(C4N)	1.1.99.28	c.2.1.3, d.81.1.5			0047061
46,6	1ryeA	NDP(C4N)	1.1.99.28				0047061
1,7	1f20A	NAP(C4N)	1.14.13.39	b.43.4.1, c.25.1.4			0004517
1,7	2iluA	NDP(C4N)	1.2.1.21 1.2.1.22		ALDA_ECOLI		0050569 0008911
1,7	1rc4A	NAP(C4N)	1.5.1.3				0004146
1,7	2impA	NAI(C4N)	1.2.1.21 1.2.1.22		ALDA_ECOLI	C,E	0050569 0008911
1,7	1jnwA	FMN(N5)	1.4.3.5	b.45.1.1			0004733
2,7	1hexA	NAD(C4N)	1.1.1.85		LEU3_THET8	R	0003862
2,7	1h7xC	NDP(C4N)	1.3.1.2	a.1.2.2, c.1.4.1, c.3.1.1, c.4.1.1, d.58.1.5			0017113
2,7	1ib0A	NAD(C4N)	1.6.2.2	b.43.4.2, c.25.1.1	NB5R3_RAT		0004128
3,7	2bfbA	TDP(C2)	1.2.4.4				0003863
5,7	1h9aA	NAP(C4N)	1.1.1.49	c.2.1.3, d.81.1.5	G6PD_LEUME	H,H	0004345
5,7	2bh9A	NAP(C4N)	1.1.1.49		G6PD_HUMAN	H,H,Y,Y	0004345
6,7	3aopA	SRM(FE)	1.8.1.2				0004783
6,7	4aopA	SRM(FE)	1.8.1.2				0004783
6,7	2aopA	SRM(FE)	1.8.1.2				0004783
6,7	8gepA	SRM(FE)	1.8.1.2				0004783
6,7	1aopA	SRM(FE)	1.8.1.2				0004783
7,7	5gepA	SRM(FE)	1.8.1.2				0004783
7,7	4gepA	SRM(FE)	1.8.1.2				0004783
7,7	7gepA	SRM(FE)	1.8.1.2		CYSI_ECOLI	C,C,C,C,C	0004783
7,7	5aopA	SRM(FE)	1.8.1.2				0004783
7,7	6gepA	SRM(FE)	1.8.1.2				0004783
7,7	3geoA	SRM(FE)	1.8.1.2				0004783
8,7	1zptA	NAD(C4N)	1.5.1.20				0004489
8,7	1zj9B	SRM(FE)	1.8.7.1				0050311
8,7	1zj8B	SRM(FE)	1.8.7.1				0050311
8,7	1zj8A	SRM(FE)	1.8.7.1		SIR_MYCTU	C,C,C,C,C,C,Y	0050311
9,7	3b9jJ	FAD(N5)	1.17.3.2				0004855
9,7	1zj9A	SRM(FE)	1.8.7.1		SIR_MYCTU	C,C,C,C,C,C,Y	0050311
10,7	2ckjB	FAD(N5)	1.17.1.4 1.17.3.2		XDH_HUMAN		0004854 0004855
10,7	1nfbA	NAD(C4N)	1.1.1.205	c.1.5.1, d.37.1.1, d.37.1.1			0003938
10,7	1nfbB	NAD(C4N)	1.1.1.205	c.1.5.1, d.37.1.1, d.37.1.1			0003938
11,7	1w8dC	NAP(C4N)	1.3.1.34	c.2.1.2	DECR_HUMAN	K,Y	0008670
12,7	1w73D	NAP(C4N)	1.3.1.34	c.2.1.2	DECR_HUMAN	K,Y	0008670
12,7	1w8dD	NAP(C4N)	1.3.1.34	c.2.1.2	DECR_HUMAN	K,Y	0008670
13,7	1dirA	NAD(C4N)	1.5.1.34	c.2.1.2	DHPR_RAT	Y	0004155
13,7	1dhrA	NAD(C4N)	1.5.1.34		DHPR_RAT	Y	0004155
14,7	2rbeD	NDP(C4N)	1.1.1.146		DHI1_HUMAN	K,S,Y	0070524
14,7	2rbeC	NDP(C4N)	1.1.1.146		DHI1_HUMAN	K,S,Y	0070524
14,7	2rbeB	NDP(C4N)	1.1.1.146		DHI1_HUMAN	K,S,Y	0070524
14,7	1y5rA	NDP(C4N)	1.1.1.146		DHI1_MOUSE	S,Y	0070524
14,7	1a27A	NAP(C4N)	1.1.1.62		DHB1_HUMAN	K,S,Y	0004303
14,7	2irwH	NAP(C4N)	1.1.1.146				0070524
14,7	2irwE	NAP(C4N)	1.1.1.146				0070524
15,7	2rbeA	NDP(C4N)	1.1.1.146		DHI1_HUMAN	K,S,Y	0070524
15,7	1y5rB	NDP(C4N)	1.1.1.146				0070524
15,7	2irwG	NAP(C4N)	1.1.1.146				0070524
15,7	1xseB	NDP(C4N)	1.1.1.146	c.2.1.2			0070524
15,7	1xseA	NDP(C4N)	1.1.1.146	c.2.1.2	DHI1_CAVPO	S,Y	0070524
17,7	1geuA	NAD(C4N)	1.8.1.7	c.3.1.5, c.3.1.5, d.87.1.1	GSHR_ECOLI	C,C,H	0004362
17,7	2nniA	HEM(FE)	1.14.14.1		CP2C8_HUMAN	C	0070330
17,7	1k0iA	FAD(N5)	1.14.13.2	c.3.1.2, d.16.1.2			0018659
18,7	2aznE	NAP(C4N)	1.1.1.193				0008703
19,7	2z36A	HEM(FE)	1.-.-.-				0016491
20,7	1p0vB	HEM(FE)	1.14.14.1 1.6.2.4	a.104.1.1	CPXB_BACME	C	0070330 0003958
20,7	1p0vA	HEM(FE)	1.14.14.1 1.6.2.4	a.104.1.1	CPXB_BACME	C	0070330 0003958
21,7	2ij2B	HEM(FE)	1.14.14.1 1.6.2.4		CPXB_BACME	C	0070330 0003958
21,7	1p0wA	HEM(FE)	1.14.14.1 1.6.2.4	a.104.1.1	CPXB_BACME	C	0070330 0003958
21,7	1p0wB	HEM(FE)	1.14.14.1 1.6.2.4	a.104.1.1	CPXB_BACME	C	0070330 0003958
21,7	2j4sA	HEM(FE)	1.14.14.1 1.6.2.4		CPXB_BACME	C	0070330 0003958
21,7	2nnbA	HEM(FE)	1.14.14.1		CPXB_BACME	C	0070330
21,7	2nnbB	HEM(FE)	1.14.14.1				0070330
21,7	1jmeA	HEM(FE)	1.14.14.1 1.6.2.4	a.104.1.1	CPXB_BACME	C	0070330 0003958
22,7	2ij2A	HEM(FE)	1.14.14.1 1.6.2.4		CPXB_BACME	C	0070330 0003958
22,7	1zo4A	HEM(FE)	1.14.14.1 1.6.2.4		CPXB_BACME	C	0070330 0003958
22,7	1zo4B	HEM(FE)	1.14.14.1 1.6.2.4		CPXB_BACME	C	0070330 0003958
22,7	2j4sB	HEM(FE)	1.14.14.1 1.6.2.4		CPXB_BACME	C	0070330 0003958
22,7	1jmeB	HEM(FE)	1.14.14.1 1.6.2.4	a.104.1.1			0070330 0003958
25,7	2e1qC	FAD(N5)	1.17.1.4, 1.17.3.2				0004855
25,7	2e1qD	FAD(N5)	1.17.1.4, 1.17.3.2				0004855
25,7	1fo4B	FAD(N5)	1.17.1.4 1.17.3.2	a.56.1.1, d.15.4.2, d.41.1.1, d.87.2.1, d.133.1.1, d.145.1.3	XDH_BOVIN		0004854 0004855
25,7	1fo4A	FAD(N5)	1.17.1.4 1.17.3.2	a.56.1.1, d.15.4.2, d.41.1.1, d.87.2.1, d.133.1.1, d.145.1.3	XDH_BOVIN		0004854 0004855
25,7	2e1qB	FAD(N5)	1.17.1.4, 1.17.3.2				0004855
25,7	2e1qA	FAD(N5)	1.17.1.4, 1.17.3.2		XDH_HUMAN		0004855
25,7	1vdvB	FAD(N5)	1.17.1.4 1.17.3.2	a.56.1.1, d.15.4.2, d.41.1.1, d.87.2.1, d.133.1.1, d.145.1.3	XDH_BOVIN		0004854 0004855
25,7	1vdvA	FAD(N5)	1.17.1.4 1.17.3.2	a.56.1.1, d.15.4.2, d.41.1.1, d.87.2.1, d.133.1.1, d.145.1.3	XDH_BOVIN		0004854 0004855
25,7	1n5xB	FAD(N5)	1.17.1.4 1.17.3.2	a.56.1.1, d.15.4.2, d.41.1.1, d.87.2.1, d.133.1.1, d.145.1.3			0004854 0004855
25,7	1n5xA	FAD(N5)	1.17.1.4 1.17.3.2	a.56.1.1, d.15.4.2, d.41.1.1, d.87.2.1, d.133.1.1, d.145.1.3	XDH_BOVIN		0004854 0004855
27,7	1bsvA	NDP(C4N)	1.1.1.271	c.2.1.2			0050577
27,7	2q6nE	HEM(FE)	1.14.14.1				0070330
27,7	2q6nB	HEM(FE)	1.14.14.1				0070330
27,7	3cd2A	NAP(C4N)	1.5.1.3	c.71.1.1			0004146
27,7	1guyC	NAD(C4N)	1.1.1.37	c.2.1.5, d.162.1.1			0030060
28,7	1klkA	NDP(C4N)	1.5.1.3	c.71.1.1			0004146
28,7	1is2B	FAD(N5)	1.3.3.6	a.29.3.2, a.29.3.2, e.6.1.2			0003997
28,7	1equA	NAP(C4N)	1.1.1.62	c.2.1.2	DHB1_HUMAN	K,S,Y	0004303
28,7	2q6nF	HEM(FE)	1.14.14.1				0070330
29,7	2a1xA	AKG(C2)	1.14.11.18				0048244
31,7	2g6lB	HEM(FE)	1.14.13.39		NOS1_HUMAN	C	0004517
31,7	2g6lA	HEM(FE)	1.14.13.39		NOS1_HUMAN	C	0004517
31,7	2g6kB	HEM(FE)	1.14.13.39		NOS1_HUMAN	C	0004517
31,7	2g6kA	HEM(FE)	1.14.13.39		NOS1_HUMAN	C	0004517
31,7	2g6jB	HEM(FE)	1.14.13.39		NOS1_HUMAN	C	0004517
32,7	1n2nB	HEM(FE)	1.14.13.39	d.174.1.1			0004517
33,7	1jwjA	HEM(FE)	1.14.13.39	d.174.1.1	NOS2_MOUSE	C	0004517
33,7	1jwkA	HEM(FE)	1.14.13.39	d.174.1.1	NOS2_MOUSE	C	0004517
33,7	1dwxB	HEM(FE)	1.14.13.39	d.174.1.1	NOS2_MOUSE	C	0004517
33,7	1qomB	HEM(FE)	1.14.13.39	d.174.1.1			0004517
33,7	1qomA	HEM(FE)	1.14.13.39	d.174.1.1	NOS2_MOUSE	C	0004517
34,7	1jwkB	HEM(FE)	1.14.13.39	d.174.1.1	NOS2_MOUSE	C	0004517
35,7	2gb8A	HEM(FE)	1.11.1.5		CCPR_YEAST	H,H,R,W	0004130
35,7	2pccA	HEM(FE)	1.11.1.5	a.93.1.1	CCPR_YEAST	H,H,R,W	0004130
35,7	2pcbA	HEM(FE)	1.11.1.5	a.93.1.1	CCPR_YEAST	H,H,R,W	0004130
37,7	1rm4B	NDP(C4N)	1.2.1.13	c.2.1.3, d.81.1.1			0047100
37,7	2ep7A	NAD(C4N)	1.2.1.12		G3P_AQUAE	C,H,N,R,T	0004365
37,7	2ep7B	NAD(C4N)	1.2.1.12		G3P_AQUAE	C,H,N,R,T	0004365
37,7	1nboB	NAD(C4N)	1.2.1.13	c.2.1.3, d.81.1.1	G3PA_SPIOL	C,H,N,R,T	0047100
37,7	1a7kB	NAD(C4N)	1.2.1.12	c.2.1.3, d.81.1.1			0004365
37,7	1vc2A	NAD(C4N)	1.2.1.12	c.2.1.3, d.81.1.1			0004365
38,7	1nqoC	NAD(C4N)	1.2.1.12	c.2.1.3, d.81.1.1			0004365
39,7	3dbvR	NAD(C4N)	1.2.1.12	c.2.1.3, d.81.1.1			0004365
39,7	1hdgQ	NAD(C4N)	1.2.1.12	c.2.1.3, d.81.1.1			0004365
39,7	1hdgO	NAD(C4N)	1.2.1.12	c.2.1.3, d.81.1.1	G3P_THEMA	C,H,N,N,R,T,T	0004365
40,7	1gypA	NAD(C4N)	1.2.1.12	c.2.1.3, d.81.1.1	G3PG_LEIME	C,H,N,R,S,T	0004365
40,7	1dbvR	NAD(C4N)	1.2.1.12	c.2.1.3, d.81.1.1			0004365
40,7	2dbvP	NDP(C4N)	1.2.1.12	c.2.1.3, d.81.1.1			0004365
41,7	1ml3C	NAD(C4N)	1.2.1.12	c.2.1.3, d.81.1.1			0004365
42,7	1hwyD	NAD(C4N)	1.4.1.3	c.2.1.7, c.58.1.1			0004353
42,7	1hwyF	NAD(C4N)	1.4.1.3	c.2.1.7, c.58.1.1			0004353
42,7	1hwyC	NAD(C4N)	1.4.1.3	c.2.1.7, c.58.1.1			0004353
42,7	1hwyE	NAD(C4N)	1.4.1.3	c.2.1.7, c.58.1.1			0004353
42,7	1hwyA	NAD(C4N)	1.4.1.3	c.2.1.7, c.58.1.1	DHE3_HUMAN	K,K,K,R,S,S	0004353
42,7	1hwyB	NAD(C4N)	1.4.1.3	c.2.1.7, c.58.1.1		H	0004353
44,7	1ddoB	FAD(N5)	1.4.3.3	c.4.1.2, d.16.1.3			0003884
44,7	1ddoH	FAD(N5)	1.4.3.3	c.4.1.2, d.16.1.3			0003884
44,7	1ddoG	FAD(N5)	1.4.3.3	c.4.1.2, d.16.1.3			0003884
44,7	1ddoC	FAD(N5)	1.4.3.3	c.4.1.2, d.16.1.3			0003884
44,7	1ddoD	FAD(N5)	1.4.3.3	c.4.1.2, d.16.1.3			0003884
44,7	1ddoA	FAD(N5)	1.4.3.3	c.4.1.2, d.16.1.3	OXDA_PIG	Y	0003884
44,7	1ddoE	FAD(N5)	1.4.3.3	c.4.1.2, d.16.1.3			0003884
44,7	1ddoF	FAD(N5)	1.4.3.3	c.4.1.2, d.16.1.3			0003884
45,7	1c0iA	FAD(N5)	1.4.3.3	c.4.1.2, d.16.1.3	OXDA_RHOTO	Y	0003884
1,8	1qr6B	NAD(C4N)	1.1.1.38	c.2.1.7, c.58.1.3			0016619
1,8	1lc3A	NAD(C4N)	1.3.1.24	c.2.1.3, d.81.1.4	BIEA_RAT		0004074
1,8	1qr6A	NAD(C4N)	1.1.1.38	c.2.1.7, c.58.1.3	MAOM_HUMAN	D,D,D,E,K,N,N,R,Y	0016619
1,8	1pjsA	NAD(C4N)	1.3.1.76 2.1.1.107 4.99.1.4	c.2.1.11, c.90.1.1, e.37.1.1			0043115 0004851 0051266
1,8	2p4tA	NAP(C4N)	1.5.1.3				0004146
2,8	2q0lA	NAP(C4N)	1.8.1.9		TRXB_HELPY		0004791
2,8	2q0lB	NAP(C4N)	1.8.1.9				0004791
2,8	2q0kA	NAP(C4N)	1.8.1.9		TRXB_HELPY		0004791
2,8	2q0kB	NAP(C4N)	1.8.1.9				0004791
3,8	1x80A	TDP(C2)	1.2.4.4	c.36.1.11			0003863
3,8	1x7yA	TDP(C2)	1.2.4.4	c.36.1.11			0003863
3,8	2bfcA	TZD(C2)	1.2.4.4				0003863
3,8	1x7xA	TDP(C2)	1.2.4.4	c.36.1.11			0003863
3,8	1v1mA	TDP(C2)	1.2.4.4	c.36.1.11			0003863
3,8	1v16A	TDP(C2)	1.2.4.4	c.36.1.11			0003863
3,8	1x7wA	TDP(C2)	1.2.4.4	c.36.1.11			0003863
3,8	1v11A	TDP(C2)	1.2.4.4	c.36.1.11			0003863
3,8	1oluA	TDP(C2)	1.2.4.4	c.36.1.11			0003863
4,8	1x15B	NAD(C4N)	1.6.1.2				0008750
4,8	1x14B	NAD(C4N)	1.6.1.2				0008750
5,8	1a4iB	NDP(C4N)	1.5.1.5 3.5.4.9 6.3.4.3	c.2.1.7, c.58.1.2	C1TC_HUMAN		0004488 0004477 0004329
5,8	1dibB	NAP(C4N)	1.5.1.5 3.5.4.9 6.3.4.3	c.2.1.7, c.58.1.2	C1TC_HUMAN		0004488 0004477 0004329
5,8	1diaB	NAP(C4N)	1.5.1.5 3.5.4.9 6.3.4.3	c.2.1.7, c.58.1.2	C1TC_HUMAN		0004488 0004477 0004329
5,8	1digB	NAP(C4N)	1.5.1.5 3.5.4.9 6.3.4.3	c.2.1.7, c.58.1.2	C1TC_HUMAN		0004488 0004477 0004329
6,8	1hzvA	HEC(FE)	1.7.2.1 1.7.99.1	a.3.1.2, b.70.2.1	NIRS_PSEAE	C,C,H,M	0050421 0050418
6,8	1jvsB	NDP(C4N)	1.1.1.267	a.69.3.1, c.2.1.3, d.81.1.3	DXR_ECOLI	D,E,E,E,E,K	0030604
7,8	2jcxB	NDP(C4N)	1.1.1.267				0030604
8,8	2jczB	NDP(C4N)	1.1.1.267				0030604
8,8	1k0lA	FAD(N5)	1.14.13.2	c.3.1.2, d.16.1.2			0018659
9,8	1hskA	FAD(N5)	1.1.1.158	d.145.1.2, d.146.1.1	MURB_STAAW	R,S	0008762
9,8	1luaC	NAP(C4N)	1.5.1.5	c.2.1.7, c.58.1.4			0004488
9,8	1luaB	NAP(C4N)	1.5.1.5	c.2.1.7, c.58.1.4			0004488
9,8	1hyeA	NAP(C4N)	1.1.1.37 1.1.1.82	c.2.1.5, d.162.1.1	MDH_METJA	H,N,R	0030060 0046554
10,8	1mbtA	FAD(N5)	1.1.1.158		MURB_ECOLI	E,R,S	0008762
10,8	1lc3A	NAD(C4N)	1.3.1.24	c.2.1.3, d.81.1.4	BIEA_RAT		0004074
11,8	1w6uA	NAP(C4N)	1.3.1.34	c.2.1.2	DECR_HUMAN	K,Y	0008670
11,8	1w73C	NAP(C4N)	1.3.1.34	c.2.1.2	DECR_HUMAN	K,Y	0008670
12,8	1w73B	NAP(C4N)	1.3.1.34	c.2.1.2			0008670
12,8	1w73A	NAP(C4N)	1.3.1.34	c.2.1.2	DECR_HUMAN	K,Y	0008670
12,8	1w8dB	NAP(C4N)	1.3.1.34	c.2.1.2			0008670
12,8	1w8dA	NAP(C4N)	1.3.1.34	c.2.1.2	DECR_HUMAN	K,Y	0008670
13,8	2belB	NAP(C4N)	1.1.1.146	c.2.1.2	DHI1_HUMAN	K,S,Y	0070524
13,8	2belC	NAP(C4N)	1.1.1.146	c.2.1.2	DHI1_HUMAN	K,S,Y	0070524
13,8	2belA	NAP(C4N)	1.1.1.146	c.2.1.2	DHI1_HUMAN	K,S,Y	0070524
13,8	2belD	NAP(C4N)	1.1.1.146	c.2.1.2	DHI1_HUMAN	K,S,Y	0070524
14,8	2hqpA	NDP(C4N)	1.5.1.3		DYR_LACCA	D,W	0004146
15,8	1bvrE	NAD(C4N)	1.3.1.9	c.2.1.2			0004318
17,8	1geuB	NAD(C4N)	1.8.1.7	c.3.1.5, c.3.1.5, d.87.1.1	GSHR_ECOLI	C,C,H	0004362
17,8	1is2A	FAD(N5)	1.3.3.6	a.29.3.2, a.29.3.2, e.6.1.2			0003997
17,8	1getA	NAP(C4N)	1.8.1.7	c.3.1.5, c.3.1.5, d.87.1.1	GSHR_ECOLI	C,C,H	0004362
18,8	2qe0B	NAP(C4N)	1.2.1.9				0008886
18,8	1enoA	NAD(C4N)	1.3.1.9		FABI_BRANA	Y	0004318
18,8	1dt6A	HEM(FE)	1.14.14.1	a.104.1.1	CP2C5_RABIT	C	0070330
19,8	2uuqA	HEM(FE)	1.14.-.-		CP130_MYCTU	C	0016705
19,8	2f9qC	HEM(FE)	1.14.14.1				0070330
19,8	2f9qB	HEM(FE)	1.14.14.1		CP2D6_HUMAN	C	0070330
19,8	2f9qA	HEM(FE)	1.14.14.1		CP2D6_HUMAN	C	0070330
19,8	2f9qD	HEM(FE)	1.14.14.1				0070330
19,8	2aznD	NAP(C4N)	1.1.1.193				0008703
19,8	2aznA	NAP(C4N)	1.1.1.193				0008703
20,8	1p0xB	HEM(FE)	1.14.14.1 1.6.2.4	a.104.1.1	CPXB_BACME	C	0070330 0003958
21,8	1bu7B	HEM(FE)	1.14.14.1 1.6.2.4	a.104.1.1			0070330 0003958
21,8	2bmhB	HEM(FE)	1.14.14.1 1.6.2.4	a.104.1.1			0070330 0003958
21,8	1p0xA	HEM(FE)	1.14.14.1 1.6.2.4	a.104.1.1	CPXB_BACME	C	0070330 0003958
21,8	1bvyB	HEM(FE)	1.14.14.1 1.6.2.4	a.104.1.1	CPXB_BACME	C	0070330 0003958
21,8	1bvyA	HEM(FE)	1.14.14.1 1.6.2.4	a.104.1.1	CPXB_BACME	C	0070330 0003958
22,8	1yqoA	HEM(FE)	1.14.14.1 1.6.2.4		CPXB_BACME	C	0070330 0003958
22,8	1bu7A	HEM(FE)	1.14.14.1 1.6.2.4	a.104.1.1	CPXB_BACME	C	0070330 0003958
22,8	1yqpB	HEM(FE)	1.14.14.1 1.6.2.4		CPXB_BACME	C	0070330 0003958
22,8	1yqpA	HEM(FE)	1.14.14.1 1.6.2.4		CPXB_BACME	C	0070330 0003958
22,8	1yqoB	HEM(FE)	1.14.14.1 1.6.2.4				0070330 0003958
23,8	1fahB	HEM(FE)	1.14.14.1 1.6.2.4	a.104.1.1			0070330 0003958
23,8	2bmhA	HEM(FE)	1.14.14.1 1.6.2.4	a.104.1.1	CPXB_BACME	C	0070330 0003958
23,8	2hpdB	HEM(FE)	1.14.14.1 1.6.2.4	a.104.1.1			0070330 0003958
23,8	1smjA	HEM(FE)	1.14.14.1 1.6.2.4	a.104.1.1	CPXB_BACME	C	0070330 0003958
23,8	1fahA	HEM(FE)	1.14.14.1 1.6.2.4	a.104.1.1	CPXB_BACME	C	0070330 0003958
23,8	2hpdA	HEM(FE)	1.14.14.1 1.6.2.4	a.104.1.1	CPXB_BACME	C	0070330 0003958
24,8	2hi4A	HEM(FE)	1.14.14.1		CP1A2_HUMAN	C	0070330
24,8	2aznC	NAP(C4N)	1.1.1.193				0008703
25,8	1wygA	FAD(N5)	1.17.1.4 1.17.3.2		XDH_RAT		0004854 0004855
26,8	1v97B	FAD(N5)	1.17.1.4 1.17.3.2	a.56.1.1, d.15.4.2, d.41.1.1, d.87.2.1, d.133.1.1, d.145.1.3	XDH_BOVIN		0004854 0004855
26,8	1v97A	FAD(N5)	1.17.1.4 1.17.3.2	a.56.1.1, d.15.4.2, d.41.1.1, d.87.2.1, d.133.1.1, d.145.1.3	XDH_BOVIN		0004854 0004855
27,8	1v5gA	FAD(N5)	1.2.3.3				0047112
29,8	1kbiA	HEM(FE)	1.1.2.3	c.1.4.1, d.120.1.1	CYB2_YEAST	H,H	0004460
29,8	1fcbA	HEM(FE)	1.1.2.3	c.1.4.1, d.120.1.1	CYB2_YEAST	H,H	0004460
29,8	1ltdA	HEM(FE)	1.1.2.3	c.1.4.1, d.120.1.1	CYB2_YEAST	H,H	0004460
29,8	1fgjA	HEM(FE)	1.7.3.4	a.138.1.3	HAO_NITEU	C,C,C,C,C,C,C,C,C,C,C,C,C,C,C,H,H,H,H,H,H,H,H,H,H,H,H,H,H,H	0047991
30,8	1hbzA	HEM(FE)	1.11.1.6	e.5.1.1	CATA_MICLU	H,N,Y	0004096
30,8	1gwhA	HEM(FE)	1.11.1.6	e.5.1.1	CATA_MICLU	H,N,Y	0004096
30,8	1gwfA	HEM(FE)	1.11.1.6	e.5.1.1	CATA_MICLU	H,N,Y	0004096
30,8	1gweA	HEM(FE)	1.11.1.6	e.5.1.1	CATA_MICLU	H,N,Y	0004096
30,8	1lcoA	HEM(FE)	1.1.2.3	c.1.4.1, d.120.1.1	CYB2_YEAST	H,H	0004460
30,8	1ldcA	HEM(FE)	1.1.2.3	c.1.4.1, d.120.1.1	CYB2_YEAST	H,H	0004460
32,8	1ocrA	HEA(FE)	1.9.3.1	f.24.1.1	COX1_BOVIN	H,H,H,H,H,H,H,Y,Y	0004129
32,8	1ocrN	HEA(FE)	1.9.3.1	f.24.1.1			0004129
34,8	2b11C	HEM(FE)	1.11.1.5				0004130
34,8	3ccxA	HEM(FE)	1.11.1.5		CCPR_YEAST	H,H,R,W	0004130
34,8	4ccxA	HEM(FE)	1.11.1.5		CCPR_YEAST	H,H,R,W	0004130
35,8	2ia8A	HEM(FE)	1.11.1.5		CCPR_YEAST	H,H,R,W	0004130
35,8	1cyfA	HEM(FE)	1.11.1.5		CCPR_YEAST	H,H,R,W	0004130
35,8	2icvA	HEM(FE)	1.11.1.5		CCPR_YEAST	H,H,R,W	0004130
35,8	2pccC	HEM(FE)	1.11.1.5	a.93.1.1			0004130
36,8	2v23A	HEM(FE)	1.11.1.5		CCPR_YEAST	H,H,R,W	0004130
36,8	1stqA	HEM(FE)	1.11.1.5	a.93.1.1	CCPR_YEAST	H,H,R,W	0004130
36,8	2v2eA	HEM(FE)	1.11.1.5		CCPR_YEAST	H,H,R,W	0004130
36,8	1sogA	HEM(FE)	1.11.1.5	a.93.1.1	CCPR_YEAST	H,H,R,W	0004130
37,8	1nboA	NAD(C4N)	1.2.1.13	c.2.1.3, d.81.1.1			0047100
37,8	1nboO	NAD(C4N)	1.2.1.13	c.2.1.3, d.81.1.1	G3PA_SPIOL	C,H,N,R,R,T	0047100
38,8	1nqaP	NAD(C4N)	1.2.1.12	c.2.1.3, d.81.1.1			0004365
38,8	1nqaR	NAD(C4N)	1.2.1.12	c.2.1.3, d.81.1.1			0004365
38,8	1nqaO	NAD(C4N)	1.2.1.12	c.2.1.3, d.81.1.1	G3P_BACST	A,H,N,R,R,S,T	0004365
38,8	1nptP	NAD(C4N)	1.2.1.12	c.2.1.3, d.81.1.1			0004365
38,8	1nqaQ	NAD(C4N)	1.2.1.12	c.2.1.3, d.81.1.1			0004365
38,8	1nptO	NAD(C4N)	1.2.1.12	c.2.1.3, d.81.1.1	G3P_BACST	A,H,N,R,S,T	0004365
38,8	1nptR	NAD(C4N)	1.2.1.12	c.2.1.3, d.81.1.1			0004365
38,8	1nptQ	NAD(C4N)	1.2.1.12	c.2.1.3, d.81.1.1			0004365
40,8	1gyqA	NBD(C4N)	1.2.1.12	c.2.1.3, d.81.1.1	G3PG_LEIME	C,H,N,R,S,T	0004365
40,8	1znqR	NAD(C4N)	1.2.1.12				0004365
40,8	1qxsA	NAD(C4N)	1.2.1.12	c.2.1.3, d.81.1.1			0004365
40,8	1znqP	NAD(C4N)	1.2.1.12				0004365
40,8	1znqQ	NAD(C4N)	1.2.1.12				0004365
40,8	1qxsC	NAD(C4N)	1.2.1.12	c.2.1.3, d.81.1.1	G3PG_TRYCR	C,H,N,R,S,T	0004365
41,8	2izzB	NAD(C4N)	1.5.1.2				0004735
41,8	2izzC	NAD(C4N)	1.5.1.2				0004735
41,8	2izzD	NAD(C4N)	1.5.1.2				0004735
41,8	2izzA	NAD(C4N)	1.5.1.2				0004735
42,8	1hwxF	NAI(C4N)	1.4.1.3	c.2.1.7, c.58.1.1			0004353
42,8	1hwxD	NAI(C4N)	1.4.1.3	c.2.1.7, c.58.1.1			0004353
42,8	1hwxA	NAI(C4N)	1.4.1.3	c.2.1.7, c.58.1.1	DHE3_HUMAN	D,K,K,K,K,R,S,S	0004353
42,8	1hwxE	NAI(C4N)	1.4.1.3	c.2.1.7, c.58.1.1			0004353
42,8	1hwxC	NAI(C4N)	1.4.1.3	c.2.1.7, c.58.1.1			0004353
42,8	1hwxB	NAI(C4N)	1.4.1.3	c.2.1.7, c.58.1.1			0004353
44,8	2bl4B	NAD(C4N)	1.1.1.77				0008912
44,8	2bl4A	NAD(C4N)	1.1.1.77				0008912
44,8	2bi4B	NAD(C4N)	1.1.1.77				0008912
44,8	2bi4A	NAD(C4N)	1.1.1.77				0008912
45,8	1c0lA	FAD(N5)	1.4.3.3	c.4.1.2, d.16.1.3	OXDA_RHOTO	Y	0003884
45,8	1ng3B	FAD(N5)	1.4.3.19	c.3.1.2, d.16.1.3			0043799
45,8	1c0kA	FAD(N5)	1.4.3.3	c.4.1.2, d.16.1.3	OXDA_RHOTO	Y	0003884
45,8	1c0pA	FAD(N5)	1.4.3.3	c.4.1.2, d.16.1.3	OXDA_RHOTO	Y	0003884
46,8	1ryiA	FAD(N5)	1.4.3.19				0043799
46,8	1ryiC	FAD(N5)	1.4.3.19				0043799
46,8	1ryiD	FAD(N5)	1.4.3.19				0043799
46,8	1ryiB	FAD(N5)	1.4.3.19				0043799
46,8	1ng4A	FAD(N5)	1.4.3.19	c.3.1.2, d.16.1.3			0043799
46,8	1ng4B	FAD(N5)	1.4.3.19	c.3.1.2, d.16.1.3			0043799
46,8	1ng3A	FAD(N5)	1.4.3.19	c.3.1.2, d.16.1.3			0043799
1,9	1e3tA	NAP(C4N)	1.6.1.2	c.31.1.4			0008750
2,9	1k0jA	NDP(C4N)	1.14.13.2	c.3.1.2, d.16.1.2			0018659
2,9	1wnbD	NAD(C4N)	1.2.1.19	c.82.1.1			0019145
3,9	1pjsB	NAD(C4N)	1.3.1.76 2.1.1.107 4.99.1.4	c.2.1.11, c.90.1.1, e.37.1.1			0043115 0004851 0051266
3,9	1pgnA	NBP(C4N)	1.1.1.44				0004616
3,9	1qs0A	TDP(C2)	1.2.4.4	c.36.1.11			0003863
3,9	1noxA	FMN(N5)	1.6.99.3				0003954
4,9	1graA	GSH(SG2)	1.8.1.7		GSHR_HUMAN	C,C	0004362
4,9	1h7xD	NDP(C4N)	1.3.1.2	a.1.2.2, c.1.4.1, c.3.1.1, c.4.1.1, d.58.1.5			0017113
5,9	1gwhA	NDP(C4N)	1.11.1.6	e.5.1.1	CATA_MICLU		0004096
5,9	1greA	GSH(SG2)	1.8.1.7		GSHR_HUMAN	C,C	0004362
5,9	1ikaA	AKG(C2)	1.1.1.42		IDH_ECOLI	D,N,R,R,R,S,S,Y	0004450
6,9	1f8gD	NAD(C4N)	1.6.1.2	c.2.1.4, c.23.12.2			0008750
6,9	2bdmA	HEM(FE)	1.14.14.1		CP2B4_RABIT	C	0070330
6,9	2a87B	NAP(C4N)	1.8.1.9		TRXB_MYCTU		0004791
7,9	2f1kB	NAP(C4N)	1.3.1.43				0047794
7,9	1tllA	NAP(C4N)	1.14.13.39	b.43.4.1, c.23.5.2, c.25.1.4			0004517
8,9	1yjqA	NAP(C4N)	1.1.1.169		PANE_ECOLI	A,E,K,N,N,N,S	0008677
8,9	2ahrE	NAP(C4N)	1.5.1.2				0004735
9,9	2bz9A	HEM(FE)	1.14.13.70		CP51_MYCTU	C	0008398
9,9	1po5A	HEM(FE)	1.14.14.1	a.104.1.1	CP2B4_RABIT	C	0070330
9,9	1ahhB	NAD(C4N)	1.1.1.159	c.2.1.2			0008709
10,9	1e3sC	NAD(C4N)	1.1.1.178 1.1.1.35	c.2.1.2			0047015 0003857
10,9	1e3sB	NAD(C4N)	1.1.1.178 1.1.1.35	c.2.1.2			0047015 0003857
10,9	1ahhA	NAD(C4N)	1.1.1.159	c.2.1.2	HDHA_ECOLI	K,S,Y	0008709
11,9	1lsoB	NAD(C4N)	1.1.1.35	a.100.1.3, c.2.1.6			0003857
11,9	2bf4A	FMN(N5)	1.6.2.4		NCPR_YEAST	D,D	0003958
12,9	1hdrA	NAD(C4N)	1.5.1.34		DHPR_HUMAN	Y	0004155
13,9	1dirD	NAD(C4N)	1.5.1.34	c.2.1.2			0004155
14,9	1i2zB	NAD(C4N)	1.3.1.9	c.2.1.2			0004318
14,9	1e7wA	NDP(C4N)	1.5.1.33	c.2.1.2			0047040
14,9	1e7wB	NDP(C4N)	1.5.1.33	c.2.1.2			0047040
15,9	1e92C	NAP(C4N)	1.5.1.33	c.2.1.2			0047040
15,9	1e92D	NAP(C4N)	1.5.1.33	c.2.1.2			0047040
15,9	2qhxC	NAP(C4N)	1.5.1.33				0047040
15,9	2qhxA	NAP(C4N)	1.5.1.33				0047040
15,9	2qhxB	NAP(C4N)	1.5.1.33				0047040
15,9	2qhxD	NAP(C4N)	1.5.1.33				0047040
16,9	1e92A	NAP(C4N)	1.5.1.33	c.2.1.2			0047040
16,9	2bfaA	NDP(C4N)	1.5.1.33				0047040
16,9	2bfaC	NDP(C4N)	1.5.1.33				0047040
16,9	2bfaD	NDP(C4N)	1.5.1.33				0047040
16,9	2bfaB	NDP(C4N)	1.5.1.33				0047040
17,9	2p8kB	NAP(C4N)	1.5.1.33		PTR1_LEIMA	Y	0047040
17,9	2p8kA	NAP(C4N)	1.5.1.33		PTR1_LEIMA	Y	0047040
17,9	1p33B	NDP(C4N)	1.5.1.33	c.2.1.2			0047040
18,9	1ahiA	NAD(C4N)	1.1.1.159	c.2.1.2	HDHA_ECOLI	K,S,Y	0008709
18,9	1ahiB	NAD(C4N)	1.1.1.159	c.2.1.2			0008709
19,9	2j1mA	HEM(FE)	1.14.14.1 1.6.2.4		CPXB_BACME	C	0070330 0003958
19,9	1tqnA	HEM(FE)	1.14.13.67 1.14.13.97	a.104.1.1	CP3A4_HUMAN	C	0050591 0033780
19,9	2j0dB	HEM(FE)	1.14.13.67 1.14.13.97				0050591 0033780
20,9	1fagB	HEM(FE)	1.14.14.1 1.6.2.4	a.104.1.1			0070330 0003958
21,9	1smiB	HEM(FE)	1.14.14.1 1.6.2.4	a.104.1.1	CPXB_BACME	C	0070330 0003958
21,9	2ij4B	HEM(FE)	1.14.14.1 1.6.2.4		CPXB_BACME	C	0070330 0003958
21,9	2ij4A	HEM(FE)	1.14.14.1 1.6.2.4		CPXB_BACME	C	0070330 0003958
22,9	1smiA	HEM(FE)	1.14.14.1 1.6.2.4	a.104.1.1	CPXB_BACME	C	0070330 0003958
24,9	2d5nB	NDP(C4N)	1.1.1.193 3.5.4.26				0008703 0008835
25,9	1ly3A	NAP(C4N)	1.5.1.3	c.71.1.1			0004146
25,9	2fziA	NAP(C4N)	1.5.1.3				0004146
25,9	2fzhA	NAP(C4N)	1.5.1.3				0004146
25,9	1dyrA	NDP(C4N)	1.5.1.3				0004146
27,9	1f8sD	FAD(N5)	1.4.3.2	c.3.1.2, d.16.1.5			0001716
27,9	1f8sF	FAD(N5)	1.4.3.2	c.3.1.2, d.16.1.5			0001716
27,9	1f8sH	FAD(N5)	1.4.3.2	c.3.1.2, d.16.1.5			0001716
28,9	1f8rD	FAD(N5)	1.4.3.2	c.3.1.2, d.16.1.5			0001716
28,9	1f8rA	FAD(N5)	1.4.3.2	c.3.1.2, d.16.1.5	OXLA_AGKRH	E,G,R,R,Y	0001716
28,9	1f8rB	FAD(N5)	1.4.3.2	c.3.1.2, d.16.1.5			0001716
28,9	1f8rC	FAD(N5)	1.4.3.2	c.3.1.2, d.16.1.5			0001716
29,9	1ryeB	NDP(C4N)	1.1.99.28				0047061
30,9	1ryeC	NDP(C4N)	1.1.99.28				0047061
31,9	1cciA	HEM(FE)	1.11.1.5		CCPR_YEAST	H,H,R	0004130
32,9	1aeeA	HEM(FE)	1.11.1.5		CCPR_YEAST	H,H,R	0004130
32,9	1rycA	HEM(FE)	1.11.1.5		CCPR_YEAST	H,H,R	0004130
33,9	1cceA	HEM(FE)	1.11.1.5		CCPR_YEAST	G,H,R,W	0004130
33,9	1ccjA	HEM(FE)	1.11.1.5		CCPR_YEAST	H,H,R,W	0004130
33,9	1cccA	HEM(FE)	1.11.1.5		CCPR_YEAST	H,H,R,W	0004130
34,9	1ccaA	HEM(FE)	1.11.1.5		CCPR_YEAST	H,H,R,W	0004130
34,9	1bekA	HEM(FE)	1.11.1.5		CCPR_YEAST	H,H,R,W	0004130
34,9	1a2fA	HEM(FE)	1.11.1.5		CCPR_YEAST	H,H,R,W	0004130
34,9	1cckA	HEM(FE)	1.11.1.5		CCPR_YEAST	H,H,R,W	0004130
34,9	2cypA	HEM(FE)	1.11.1.5		CCPR_YEAST	H,H,R,W	0004130
35,9	2cepA	HEM(FE)	1.11.1.5		CCPR_YEAST	H,H,R,W	0004130
35,9	2pcbC	HEM(FE)	1.11.1.5	a.93.1.1			0004130
35,9	7ccpA	HEM(FE)	1.11.1.5		CCPR_YEAST	H,H,L,W	0004130
35,9	6ccpA	HEM(FE)	1.11.1.5		CCPR_YEAST	H,H,K,W	0004130
36,9	1krjA	HEM(FE)	1.11.1.5	a.93.1.1	CCPR_YEAST	H,H,R,W	0004130
36,9	1jciA	HEM(FE)	1.11.1.5	a.93.1.1	CCPR_YEAST	H,H,R,W	0004130
36,9	1zbyA	HEM(FE)	1.11.1.5		CCPR_YEAST	H,H,R,W	0004130
36,9	1jdrA	HEM(FE)	1.11.1.5	a.93.1.1	CCPR_YEAST	H,H,R,W	0004130
38,9	1nq5O	NAD(C4N)	1.2.1.12	c.2.1.3, d.81.1.1	G3P_BACST	H,N,R,S,S,T	0004365
38,9	1nq5Q	NAD(C4N)	1.2.1.12	c.2.1.3, d.81.1.1			0004365
38,9	1nq5A	NAD(C4N)	1.2.1.12	c.2.1.3, d.81.1.1			0004365
38,9	1nq5C	NAD(C4N)	1.2.1.12	c.2.1.3, d.81.1.1			0004365
38,9	1nqoQ	NAD(C4N)	1.2.1.12	c.2.1.3, d.81.1.1			0004365
38,9	1nqoA	NAD(C4N)	1.2.1.12	c.2.1.3, d.81.1.1			0004365
38,9	1nqoO	NAD(C4N)	1.2.1.12	c.2.1.3, d.81.1.1	G3P_BACST	H,N,R,S,S,T	0004365
39,9	1gyqC	NBD(C4N)	1.2.1.12	c.2.1.3, d.81.1.1			0004365
39,9	1a7kA	NAD(C4N)	1.2.1.12	c.2.1.3, d.81.1.1	G3PG_LEIME	C,H,N,R,S,T	0004365
39,9	1a7kC	NAD(C4N)	1.2.1.12	c.2.1.3, d.81.1.1			0004365
39,9	1a7kD	NAD(C4N)	1.2.1.12	c.2.1.3, d.81.1.1			0004365
39,9	1gypD	NAD(C4N)	1.2.1.12	c.2.1.3, d.81.1.1			0004365
39,9	1gypC	NAD(C4N)	1.2.1.12	c.2.1.3, d.81.1.1			0004365
40,9	1gyqB	NBD(C4N)	1.2.1.12	c.2.1.3, d.81.1.1			0004365
40,9	1gyqD	NBD(C4N)	1.2.1.12	c.2.1.3, d.81.1.1			0004365
41,9	1b14B	NAD(C4N)	1.1.1.1	c.2.1.2			0004022
43,9	1gegE	NAD(C4N)	1.1.1.5	c.2.1.2	BUDC_KLEPN	K,S,Y	0019152
43,9	1gegH	NAD(C4N)	1.1.1.5	c.2.1.2			0019152
43,9	1gegF	NAD(C4N)	1.1.1.5	c.2.1.2			0019152
43,9	1gegC	NAD(C4N)	1.1.1.5	c.2.1.2			0019152
43,9	1gegB	NAD(C4N)	1.1.1.5	c.2.1.2			0019152
43,9	1gegA	NAD(C4N)	1.1.1.5	c.2.1.2	BUDC_KLEPN	K,S,Y	0019152
43,9	1gegD	NAD(C4N)	1.1.1.5	c.2.1.2			0019152
43,9	1gegG	NAD(C4N)	1.1.1.5	c.2.1.2			0019152
45,9	1zrtC	HEM(FE)	1.10.2.2		CYB_RHOCA	H,H,H,H	0008121
45,9	1zrtP	HEM(FE)	1.10.2.2				0008121
1,10	1d4oA	NAP(C4N)	1.6.1.2	c.31.1.4			0008750
1,10	1pt9A	TAP(C4N)	1.6.1.2	c.31.1.4			0008750
1,10	1djlB	NAP(C4N)	1.6.1.2	c.31.1.4			0008750
1,10	1pt9B	TAP(C4N)	1.6.1.2	c.31.1.4			0008750
1,10	1u31B	NAP(C4N)	1.6.1.2				0008750
1,10	1u31A	NAP(C4N)	1.6.1.2				0008750
1,10	1djlA	NAP(C4N)	1.6.1.2	c.31.1.4			0008750
2,10	1qrdA	FAD(N5)	1.6.5.2 1.6.99.2	c.23.5.3	NQO1_RAT		0003955
2,10	1qrdB	FAD(N5)	1.6.5.2 1.6.99.2	c.23.5.3			0003955
3,10	1gjrA	NAP(C4N)	1.18.1.2	b.43.4.2, c.25.1.1			0004324
3,10	2e5mB	NAP(C4N)	1.1.1.42				0004450
3,10	1lvlA	NAD(C4N)	1.8.1.4		DLDH1_PSEPU		0004148
3,10	1b3oA	SAE(C5N)	1.1.1.205	c.1.5.1	IMDH2_HUMAN	D,G,S	0003938
4,10	1e7sA	NAP(C4N)	1.1.1.271	c.2.1.2			0050577
4,10	1xkdA	NAP(C4N)	1.1.1.42				0004450
4,10	1h94A	NAD(C4N)	1.1.1.49	c.2.1.3, d.81.1.5	G6PD_LEUME	H,H	0004345
5,10	1tllB	NAP(C4N)	1.14.13.39	b.43.4.1, c.23.5.2, c.25.1.4			0004517
5,10	1ideA	NAP(C4N)	1.1.1.42		IDH_ECOLI	D,F,N,R,R,R,S,S,T	0004450
6,10	1sc6D	NAD(C4N)	1.1.1.95				0004617
6,10	2cibA	HEM(FE)	1.14.13.70				0008398
6,10	2ci0A	HEM(FE)	1.14.13.70				0008398
6,10	1gz6B	NAI(C4N)	1.1.1.35 4.2.1.107	c.2.1.2			0003857 0033989
6,10	1gz6C	NAI(C4N)	1.1.1.35 4.2.1.107	c.2.1.2	DHB4_RAT	S,Y	0003857 0033989
7,10	2f1kC	NAP(C4N)	1.3.1.43				0047794
7,10	2f1kA	NAP(C4N)	1.3.1.43				0047794
7,10	1tdfA	NAP(C4N)	1.8.1.9		TRXB_ECOLI		0004791
8,10	2f1kD	NAP(C4N)	1.3.1.43				0047794
9,10	2b36F	NAD(C4N)	1.3.1.9				0004318
10,10	1e3sD	NAD(C4N)	1.1.1.178 1.1.1.35	c.2.1.2			0047015 0003857
10,10	1e3sA	NAD(C4N)	1.1.1.178 1.1.1.35	c.2.1.2			0047015 0003857
10,10	1qyvA	NAP(C4N)	1.1.1.62	c.2.1.2	DHB1_HUMAN	K,S,Y	0004303
10,10	2bf4B	FMN(N5)	1.6.2.4				0003958
11,10	1fdvD	NAD(C4N)	1.1.1.62	c.2.1.2			0004303
11,10	1fdvB	NAD(C4N)	1.1.1.62	c.2.1.2	DHB1_HUMAN	K,S,Y	0004303
12,10	2b36E	NAD(C4N)	1.3.1.9				0004318
13,10	1bvrC	NAD(C4N)	1.3.1.9	c.2.1.2			0004318
13,10	1bvrB	NAD(C4N)	1.3.1.9	c.2.1.2			0004318
13,10	1bvrA	NAD(C4N)	1.3.1.9	c.2.1.2	INHA_MYCTU	Y	0004318
13,10	1bvrF	NAD(C4N)	1.3.1.9	c.2.1.2			0004318
13,10	1bvrD	NAD(C4N)	1.3.1.9	c.2.1.2			0004318
15,10	2bfmB	NDP(C4N)	1.5.1.33				0047040
15,10	2bfpC	NAP(C4N)	1.5.1.33				0047040
15,10	1w0cB	NAP(C4N)	1.5.1.33	c.2.1.2	PTR1_LEIMA	Y	0047040
15,10	1w0cA	NAP(C4N)	1.5.1.33	c.2.1.2	PTR1_LEIMA	Y	0047040
15,10	1w0cC	NAP(C4N)	1.5.1.33	c.2.1.2			0047040
16,10	2bfoD	NDP(C4N)	1.5.1.33				0047040
16,10	2bfoC	NDP(C4N)	1.5.1.33				0047040
17,10	1e92B	NAP(C4N)	1.5.1.33	c.2.1.2			0047040
17,10	2bfoA	NDP(C4N)	1.5.1.33				0047040
17,10	2bfoB	NDP(C4N)	1.5.1.33				0047040
17,10	2bfpA	NAP(C4N)	1.5.1.33				0047040
17,10	2bfpB	NAP(C4N)	1.5.1.33				0047040
18,10	1smjC	HEM(FE)	1.14.14.1 1.6.2.4	a.104.1.1			0070330 0003958
19,10	1psdA	NAD(C4N)	1.1.1.95	c.2.1.4, c.23.12.1, d.58.18.1	SERA_ECOLI	E,H,R	0004617
19,10	1smjB	HEM(FE)	1.14.14.1 1.6.2.4	a.104.1.1			0070330 0003958
20,10	2uwhB	HEM(FE)	1.14.14.1				0070330
20,10	2uwhC	HEM(FE)	1.14.14.1				0070330
20,10	2uwhF	HEM(FE)	1.14.14.1				0070330
20,10	1fagA	HEM(FE)	1.14.14.1 1.6.2.4	a.104.1.1	CPXB_BACME	C	0070330 0003958
20,10	1fagD	HEM(FE)	1.14.14.1 1.6.2.4	a.104.1.1			0070330 0003958
20,10	1fagC	HEM(FE)	1.14.14.1 1.6.2.4	a.104.1.1			0070330 0003958
21,10	1zoaA	HEM(FE)	1.14.14.1 1.6.2.4		CPXB_BACME	C	0070330 0003958
21,10	1zoaB	HEM(FE)	1.14.14.1 1.6.2.4				0070330 0003958
21,10	2uwhD	HEM(FE)	1.14.14.1				0070330
21,10	1zo9A	HEM(FE)	1.14.14.1 1.6.2.4		CPXB_BACME	C	0070330 0003958
21,10	2uwhE	HEM(FE)	1.14.14.1				0070330
21,10	1jpzA	HEM(FE)	1.14.14.1 1.6.2.4	a.104.1.1	CPXB_BACME	C	0070330 0003958
21,10	1jpzB	HEM(FE)	1.14.14.1 1.6.2.4	a.104.1.1	CPXB_BACME	C	0070330 0003958
21,10	1zo9B	HEM(FE)	1.14.14.1 1.6.2.4				0070330 0003958
21,10	2uwhA	HEM(FE)	1.14.14.1		CPXB_BACME	C	0070330
23,10	1c1xA	NAD(C4N)	1.4.1.20	c.2.1.7, c.58.1.1			0050175
23,10	1bxgA	NAD(C4N)	1.4.1.20	c.2.1.7, c.58.1.1			0050175
23,10	1c1dA	NAD(C4N)	1.4.1.20	c.2.1.7, c.58.1.1			0050175
23,10	1bxgB	NAD(C4N)	1.4.1.20	c.2.1.7, c.58.1.1			0050175
23,10	1c1dB	NAD(C4N)	1.4.1.20	c.2.1.7, c.58.1.1			0050175
24,10	1c1xB	NAD(C4N)	1.4.1.20	c.2.1.7, c.58.1.1			0050175
26,10	2iidA	FAD(N5)	1.4.3.2		OXLA_AGKRH	E,G,R,R,Y	0001716
26,10	2iidB	FAD(N5)	1.4.3.2				0001716
26,10	2iidC	FAD(N5)	1.4.3.2				0001716
26,10	2iidD	FAD(N5)	1.4.3.2				0001716
27,10	1f8sB	FAD(N5)	1.4.3.2	c.3.1.2, d.16.1.5			0001716
27,10	1f8sA	FAD(N5)	1.4.3.2	c.3.1.2, d.16.1.5	OXLA_AGKRH	E,G,R,R,Y	0001716
27,10	1f8sG	FAD(N5)	1.4.3.2	c.3.1.2, d.16.1.5			0001716
27,10	1f8sE	FAD(N5)	1.4.3.2	c.3.1.2, d.16.1.5			0001716
27,10	1f8sC	FAD(N5)	1.4.3.2	c.3.1.2, d.16.1.5			0001716
29,10	1h6aA	NDP(C4N)	1.1.99.28	c.2.1.3, d.81.1.5			0047061
29,10	1evjA	NAD(C4N)	1.1.99.28	c.2.1.3, d.81.1.5			0047061
29,10	1rydA	NDP(C4N)	1.1.99.28				0047061
29,10	1evjC	NAD(C4N)	1.1.99.28	c.2.1.3, d.81.1.5			0047061
29,10	1evjB	NAD(C4N)	1.1.99.28	c.2.1.3, d.81.1.5			0047061
29,10	1h6aB	NDP(C4N)	1.1.99.28	c.2.1.3, d.81.1.5			0047061
29,10	1evjD	NAD(C4N)	1.1.99.28	c.2.1.3, d.81.1.5			0047061
30,10	1rydB	NDP(C4N)	1.1.99.28				0047061
30,10	1h6bA	NDP(C4N)	1.1.99.28	c.2.1.3, d.81.1.5			0047061
30,10	1ryeD	NDP(C4N)	1.1.99.28				0047061
30,10	1ofgE	NDP(C4N)	1.1.99.28	c.2.1.3, d.81.1.5			0047061
30,10	1ofgF	NDP(C4N)	1.1.99.28	c.2.1.3, d.81.1.5			0047061
32,10	1cmpA	HEM(FE)	1.11.1.5		CCPR_YEAST	H,H,R	0004130
32,10	1cmtA	HEM(FE)	1.11.1.5		CCPR_YEAST	H,H,R	0004130
32,10	1aesA	HEM(FE)	1.11.1.5		CCPR_YEAST	H,H,R	0004130
32,10	1ac8A	HEM(FE)	1.11.1.5		CCPR_YEAST	H,H,R	0004130
32,10	1aebA	HEM(FE)	1.11.1.5		CCPR_YEAST	H,H,R	0004130
32,10	1aedA	HEM(FE)	1.11.1.5		CCPR_YEAST	H,H,R	0004130
32,10	1aefA	HEM(FE)	1.11.1.5		CCPR_YEAST	H,H,R	0004130
32,10	1aegA	HEM(FE)	1.11.1.5		CCPR_YEAST	H,H,R	0004130
32,10	1aehA	HEM(FE)	1.11.1.5		CCPR_YEAST	H,H,R	0004130
32,10	1aejA	HEM(FE)	1.11.1.5		CCPR_YEAST	H,H,R	0004130
32,10	1aekA	HEM(FE)	1.11.1.5		CCPR_YEAST	H,H,R	0004130
32,10	1aemA	HEM(FE)	1.11.1.5		CCPR_YEAST	H,H,R	0004130
32,10	1aeqA	HEM(FE)	1.11.1.5		CCPR_YEAST	H,H,R	0004130
32,10	1aa4A	HEM(FE)	1.11.1.5		CCPR_YEAST	H,H,R	0004130
33,10	1cmqA	HEM(FE)	1.11.1.5		CCPR_YEAST	H,H,R	0004130
33,10	1ac4A	HEM(FE)	1.11.1.5		CCPR_YEAST	H,H,R	0004130
33,10	1aenA	HEM(FE)	1.11.1.5		CCPR_YEAST	H,H,R	0004130
33,10	1aeoA	HEM(FE)	1.11.1.5		CCPR_YEAST	H,H,R	0004130
33,10	1aeuA	HEM(FE)	1.11.1.5		CCPR_YEAST	H,H,R	0004130
33,10	1aevA	HEM(FE)	1.11.1.5		CCPR_YEAST	H,H,R	0004130
33,10	1aetA	HEM(FE)	1.11.1.5		CCPR_YEAST	H,H,R	0004130
34,10	1cclA	HEM(FE)	1.11.1.5		CCPR_YEAST	H,H,R,W	0004130
34,10	1a2gA	HEM(FE)	1.11.1.5		CCPR_YEAST	H,H,R,W	0004130
34,10	3ccpA	HEM(FE)	1.11.1.5		CCPR_YEAST	F,H,H,R	0004130
34,10	1dccA	HEM(FE)	1.11.1.5		CCPR_YEAST	F,H,H,R	0004130
35,10	1s73A	FMI(FE)	1.11.1.5		CCPR_YEAST	H,H,R,W	0004130
35,10	1sbmA	FMI(FE)	1.11.1.5		CCPR_YEAST	H,H,R,W	0004130
35,10	1sdqA	FMI(FE)	1.11.1.5		CCPR_YEAST	H,H,R,W	0004130
36,10	1s6vA	HEM(FE)	1.11.1.5	a.93.1.1	CCPR_YEAST	H,H,R,W	0004130
36,10	1s6vC	HEM(FE)	1.11.1.5	a.93.1.1			0004130
37,10	1ml2A	ZEM(ZN)	1.11.1.5	a.93.1.1	CCPR_YEAST	H,R,W,Y	0004130
37,10	1mk8A	HEM(FE)	1.11.1.5	a.93.1.1	CCPR_YEAST	H,R,W,Y	0004130
37,10	1mkqA	HEM(FE)	1.11.1.5	a.93.1.1	CCPR_YEAST	H,R,W,Y	0004130
37,10	1mkrA	HEM(FE)	1.11.1.5	a.93.1.1	CCPR_YEAST	H,R,W,Y	0004130
37,10	1bvaA	HEM(FE)	1.11.1.5	a.93.1.1	CCPR_YEAST	H,H,R,W	0004130
40,10	1b15A	NAE(C4N)	1.1.1.1	c.2.1.2	ADH_DROLE	S,Y	0004022
40,10	1b15B	NAE(C4N)	1.1.1.1	c.2.1.2			0004022
40,10	1b16B	NAQ(C4N)	1.1.1.1	c.2.1.2			0004022
40,10	1sbyB	NAD(C4N)	1.1.1.1				0004022
40,10	1b16A	NAQ(C4N)	1.1.1.1	c.2.1.2	ADH_DROLE	S,Y	0004022
40,10	1sbyA	NAD(C4N)	1.1.1.1		ADH_DROLE	S,Y	0004022
41,10	1mg5A	NAD(C4N)	1.1.1.1	c.2.1.2	ADH_DROME	K,S,Y	0004022
41,10	2cfcA	NAD(C4N)	1.1.1.268		HCDR_XANP2	S,Y	0050574
41,10	1mg5B	NAD(C4N)	1.1.1.1	c.2.1.2			0004022
42,10	1w6sA	PQQ(C5)	1.1.99.8	b.70.1.1	DHM1_METEX	C,C,D,E,N	0018468
42,10	1w6sC	PQQ(C5)	1.1.99.8	b.70.1.1	DHM1_METEX	C,C,D,E,N	0018468
43,10	1ep2A	FMN(N5)	1.3.3.1	c.1.4.1	PYRDB_LACLM	C	0004158
44,10	2bx7A	FMN(N5)	1.3.3.1		PYRDA_LACLM	C	0004158
44,10	2bx7B	FMN(N5)	1.3.3.1				0004158
44,10	2e6fB	FMN(N5)	1.3.3.1				0004158
44,10	2e6fA	FMN(N5)	1.3.3.1				0004158
44,10	2e68A	FMN(N5)	1.3.3.1				0004158
44,10	2e68B	FMN(N5)	1.3.3.1				0004158
45,10	2c1uD	HEC(FE)	1.11.1.5				0004130
45,10	2c1uC	HEC(FE)	1.11.1.5				0004130
45,10	2c1uA	HEC(FE)	1.11.1.5				0004130
45,10	2c1uB	HEC(FE)	1.11.1.5				0004130
45,10	1eb7A	HEC(FE)	1.11.1.5	a.3.1.5, a.3.1.5	CCPR_PSEAE	C,C,C,C,H,H,M	0004130
46,10	1zzhC	HEC(FE)	1.11.1.5				0004130
46,10	1zzhA	HEC(FE)	1.11.1.5				0004130
46,10	1zzhB	HEC(FE)	1.11.1.5				0004130
46,10	1zzhD	HEC(FE)	1.11.1.5				0004130
1,11	1pnoB	NAP(C4N)	1.6.1.2	c.31.1.4			0008750
1,11	1pnqB	NDP(C4N)	1.6.1.2	c.31.1.4			0008750
2,11	2graA	NAP(C4N)	1.5.1.2				0004735
2,11	2gr9A	NAD(C4N)	1.5.1.2				0004735
3,11	2e5mA	NAP(C4N)	1.1.1.42				0004450
3,11	1nm5A	NAD(C4N)	1.6.1.2	c.2.1.4, c.23.12.2			0008750
5,11	1z48A	FMN(N5)	1.6.99.1		NAMA_BACSU	H,H,R,R,Y	0003959
5,11	1z48B	FMN(N5)	1.6.99.1				0003959
5,11	1z42A	FMN(N5)	1.6.99.1		NAMA_BACSU	H,H,R,R,Y	0003959
5,11	1z42B	FMN(N5)	1.6.99.1				0003959
5,11	1z44A	FMN(N5)	1.6.99.1		NAMA_BACSU	H,H,R,R,Y	0003959
5,11	1z41B	FMN(N5)	1.6.99.1				0003959
5,11	1z44B	FMN(N5)	1.6.99.1				0003959
5,11	1z41A	FMN(N5)	1.6.99.1		NAMA_BACSU	H,H,R,R,Y	0003959
6,11	1ai3A	NDO(C4N)	1.1.1.42		IDH_ECOLI	D,N,R,R,R,S,S,T,Y	0004450
6,11	1pgoA	NDP(C4N)	1.1.1.44				0004616
7,11	1lx6B	NAD(C4N)	1.3.1.9	c.2.1.2			0004318
7,11	1lx6A	NAD(C4N)	1.3.1.9	c.2.1.2			0004318
8,11	1dfiD	NAD(C4N)	1.3.1.9	c.2.1.2			0004318
8,11	1dfiC	NAD(C4N)	1.3.1.9	c.2.1.2			0004318
9,11	2b37E	NAD(C4N)	1.3.1.9				0004318
9,11	2b35C	NAD(C4N)	1.3.1.9				0004318
11,11	2b36C	NAD(C4N)	1.3.1.9				0004318
11,11	2b36B	NAD(C4N)	1.3.1.9		INHA_MYCTU	Y	0004318
12,11	1p44C	NAD(C4N)	1.3.1.9	c.2.1.2			0004318
12,11	2b36D	NAD(C4N)	1.3.1.9				0004318
12,11	2b35E	NAD(C4N)	1.3.1.9				0004318
12,11	2b37A	NAD(C4N)	1.3.1.9				0004318
13,11	2b35D	NAD(C4N)	1.3.1.9				0004318
13,11	1p44E	NAD(C4N)	1.3.1.9	c.2.1.2			0004318
14,11	1lquB	NDP(C4N)	1.18.1.2	c.3.1.1, c.4.1.1	FPRA_MYCTU	E,G,L,W	0004324
14,11	1lqtB	ODP(C4N)	1.18.1.2	c.3.1.1, c.4.1.1	FPRA_MYCTU	E,G,L,W	0004324
14,11	1lqtA	ODP(C4N)	1.18.1.2	c.3.1.1, c.4.1.1	FPRA_MYCTU	E,G,L,W	0004324
15,11	2bfmA	NDP(C4N)	1.5.1.33				0047040
15,11	2bfmC	NDP(C4N)	1.5.1.33				0047040
15,11	2bfmD	NDP(C4N)	1.5.1.33				0047040
15,11	1w0cH	NAP(C4N)	1.5.1.33	c.2.1.2			0047040
16,11	1w0cF	NAP(C4N)	1.5.1.33	c.2.1.2			0047040
16,11	2bf7C	NAP(C4N)	1.5.1.33				0047040
16,11	2bf7D	NAP(C4N)	1.5.1.33				0047040
16,11	2bfpD	NAP(C4N)	1.5.1.33				0047040
16,11	1w0cD	NAP(C4N)	1.5.1.33	c.2.1.2			0047040
17,11	2bf7A	NAP(C4N)	1.5.1.33				0047040
17,11	2bf7B	NAP(C4N)	1.5.1.33				0047040
18,11	1edoA	NAP(C4N)	1.1.1.100	c.2.1.2	FABG3_BRANA	S,Y	0004316
19,11	1smjD	HEM(FE)	1.14.14.1 1.6.2.4	a.104.1.1	CPXB_BACME	C	0070330 0003958
22,11	2vdcA	AKG(C2)	1.4.1.13		GLTB_AZOBR	C	0004355
22,11	1ea0A	AKG(C2)	1.4.1.13	b.80.4.1, c.1.4.1, d.153.1.1	GLTB_AZOBR	C	0004355
22,11	2vdcE	AKG(C2)	1.4.1.13				0004355
22,11	2vdcC	AKG(C2)	1.4.1.13				0004355
25,11	2fugJ	FMN(N5)	1.6.99.5				0050136
25,11	2fugS	FMN(N5)	1.6.99.5				0050136
25,11	2fugA	FMN(N5)	1.6.99.5				0050136
25,11	2fug1	FMN(N5)	1.6.99.5		NQO1_THET8	C,E	0050136
26,11	2hsdB	NAD(C4N)	1.1.1.53	c.2.1.2			0047044
28,11	2idzA	ZID(C4N)	1.3.1.9		INHA_MYCTU	Y	0004318
28,11	2ie0A	ZID(C4N)	1.3.1.9		INHA_MYCTU	Y	0004318
28,11	2iebA	ZID(C4N)	1.3.1.9		INHA_MYCTU	Y	0004318
28,11	2b4qA	NAP(C4N)	1.1.1.100		RHLG_PSEAE	S,Y	0004316
30,11	1h6cA	NDP(C4N)	1.1.99.28	c.2.1.3, d.81.1.5			0047061
30,11	1h6bB	NDP(C4N)	1.1.99.28	c.2.1.3, d.81.1.5			0047061
30,11	1h6cB	NDP(C4N)	1.1.99.28	c.2.1.3, d.81.1.5			0047061
32,11	1cpdA	HEM(FE)	1.11.1.5		CCPR_YEAST	H,H,R	0004130
32,11	1bejA	HEM(FE)	1.11.1.5		CCPR_YEAST	H,H,R	0004130
32,11	1cpeA	HEM(FE)	1.11.1.5		CCPR_YEAST	H,H,R	0004130
32,11	1cmuA	HEM(FE)	1.11.1.5		CCPR_YEAST	H,H,R	0004130
33,11	2eurA	HEM(FE)	1.11.1.5		CCPR_YEAST	H,H,R	0004130
33,11	2euoA	HEM(FE)	1.11.1.5		CCPR_YEAST	H,H,R	0004130
33,11	2euuA	HEM(FE)	1.11.1.5		CCPR_YEAST	H,H,R	0004130
33,11	2eupA	HEM(FE)	1.11.1.5		CCPR_YEAST	H,H,R	0004130
33,11	2as3A	HEM(FE)	1.11.1.5		CCPR_YEAST	H,H,R	0004130
33,11	2as4A	HEM(FE)	1.11.1.5		CCPR_YEAST	H,H,R	0004130
34,11	1kxmA	HEM(FE)	1.11.1.5	a.93.1.1	CCPR_YEAST	H,H,R	0004130
34,11	2as1A	HEM(FE)	1.11.1.5		CCPR_YEAST	H,H,R	0004130
34,11	2as2A	HEM(FE)	1.11.1.5		CCPR_YEAST	H,H,R	0004130
34,11	2eunA	HEM(FE)	1.11.1.5		CCPR_YEAST	H,H,R	0004130
35,11	1dj1A	HEM(FE)	1.11.1.5	a.93.1.1	CCPR_YEAST	A,H,H,W	0004130
35,11	1dj5A	HEM(FE)	1.11.1.5	a.93.1.1	CCPR_YEAST	A,H,H,W	0004130
36,11	1ccpA	HEM(FE)	1.11.1.5		CCPR_YEAST	H,H,R,W	0004130
36,11	5ccpA	HEM(FE)	1.11.1.5		CCPR_YEAST	H,L,R,W	0004130
36,11	4ccpA	HEM(FE)	1.11.1.5		CCPR_YEAST	H,H,R,W	0004130
38,11	1s1rA	NAP(C4N)	1.1.1.188 1.1.1.213 1.1.1.63 1.1.1.64 1.3.1.20	c.1.7.1	AK1C3_HUMAN	F,H,K,L,W,Y	0047017 0047026 0050327 0047045 0047115
38,11	1s2cA	NAP(C4N)	1.1.1.188 1.1.1.213 1.1.1.63 1.1.1.64 1.3.1.20	c.1.7.1	AK1C3_HUMAN	F,H,K,L,W,Y	0047017 0047026 0050327 0047045 0047115
38,11	1s1pA	NAP(C4N)	1.1.1.188 1.1.1.213 1.1.1.63 1.1.1.64 1.3.1.20	c.1.7.1	AK1C3_HUMAN	F,H,K,L,W,Y	0047017 0047026 0050327 0047045 0047115
38,11	1xf0A	NAP(C4N)	1.1.1.188 1.1.1.213 1.1.1.63 1.1.1.64 1.3.1.20	c.1.7.1	AK1C3_HUMAN	F,H,K,L,W,Y	0047017 0047026 0050327 0047045 0047115
38,11	1zq5A	NAP(C4N)	1.1.1.188 1.1.1.213 1.1.1.63 1.1.1.64 1.3.1.20		AK1C3_HUMAN	F,H,K,L,W,Y	0047017 0047026 0050327 0047045 0047115
39,11	2fgbA	NAP(C4N)	1.1.1.188 1.1.1.213 1.1.1.63 1.1.1.64 1.3.1.20		AK1C3_HUMAN	F,H,K,L,W,Y	0047017 0047026 0050327 0047045 0047115
41,11	1sepA	NAP(C4N)	1.1.1.153				0004757
41,11	1oaaA	NAP(C4N)	1.1.1.153				0004757
41,11	1ludA	NDP(C4N)	1.5.1.3	c.71.1.1	DYR_LACCA	D,W	0004146
42,11	1wntD	NAP(C4N)	1.1.1.10				0050038
43,11	1w07B	FAD(N5)	1.3.3.6	a.29.3.2, a.29.3.2, e.6.1.2	ACOX1_ARATH		0003997
43,11	1t9gD	FAD(N5)	1.3.99.3	a.29.3.1, e.6.1.1			0003995
43,11	1w07A	FAD(N5)	1.3.3.6	a.29.3.2, a.29.3.2, e.6.1.2	ACOX1_ARATH		0003997
45,11	2fxjA	HEM(FE)	1.11.1.6				0004096
45,11	2dv2B	HEM(FE)	1.11.1.6				0004096
45,11	2dv2A	HEM(FE)	1.11.1.6				0004096
45,11	2fxjB	HEM(FE)	1.11.1.6				0004096
46,11	1mwvA	HEM(FE)	1.11.1.6	a.93.1.3, a.93.1.3			0004096
46,11	1itkA	HEM(FE)	1.11.1.6	a.93.1.3, a.93.1.3	CATA_HALMA	H,H,R,W,W,Y,Y	0004096
46,11	1mwvB	HEM(FE)	1.11.1.6	a.93.1.3, a.93.1.3			0004096
46,11	2dv1B	HEM(FE)	1.11.1.6				0004096
46,11	2dv1A	HEM(FE)	1.11.1.6				0004096
46,11	2fxhA	HEM(FE)	1.11.1.6				0004096
46,11	2fxhB	HEM(FE)	1.11.1.6				0004096
46,11	1itkB	HEM(FE)	1.11.1.6	a.93.1.3, a.93.1.3	CATA_HALMA	H,H,R,W,W,Y,Y	0004096
46,11	2fxgA	HEM(FE)	1.11.1.6				0004096
46,11	2fxgB	HEM(FE)	1.11.1.6				0004096
1,12	1v5fA	TPP(C2)	1.2.3.3				0047112
1,12	1olxA	TDP(C2)	1.2.4.4	c.36.1.11	ODBA_HUMAN	Q,S,S,T	0003863
1,12	1dtwA	TDP(C2)	1.2.4.4	c.36.1.11	ODBA_HUMAN	Q,S,S,T	0003863
3,12	2ez9B	TDK(C2)	1.2.3.3				0047112
3,12	1powA	TPP(C2)	1.2.3.3	c.31.1.3, c.36.1.5, c.36.1.9	POXB_LACPL	Q	0047112
3,12	1powB	TPP(C2)	1.2.3.3	c.31.1.3, c.36.1.5, c.36.1.9			0047112
3,12	1poxB	TPP(C2)	1.2.3.3	c.31.1.3, c.36.1.5, c.36.1.9			0047112
3,12	2ez9A	TDK(C2)	1.2.3.3		POXB_LACPL	Q	0047112
3,12	1poxA	TPP(C2)	1.2.3.3	c.31.1.3, c.36.1.5, c.36.1.9	POXB_LACPL	Q	0047112
4,12	1f8gA	NAD(C4N)	1.6.1.2	c.2.1.4, c.23.12.2			0008750
4,12	1l7eD	NAI(C4N)	1.6.1.2	c.2.1.4, c.23.12.2			0008750
4,12	2oorA	NAD(C4N)	1.6.1.2				0008750
4,12	1xltG	NAD(C4N)	1.6.1.2				0008750
5,12	1hj6A	NAP(C4N)	1.1.1.42	c.77.1.1	IDH_ECOLI	D,E,E,N,R,R,R,T,Y	0004450
5,12	1u2dA	NAD(C4N)	1.6.1.2				0008750
6,12	1xltA	NAD(C4N)	1.6.1.2				0008750
7,12	1dfiB	NAD(C4N)	1.3.1.9	c.2.1.2			0004318
7,12	1dfiA	NAD(C4N)	1.3.1.9	c.2.1.2	FABI_ECOLI	Y	0004318
8,12	1d7oA	NAD(C4N)	1.3.1.9	c.2.1.2	FABI_BRANA	Y	0004318
8,12	1i30B	NAD(C4N)	1.3.1.9	c.2.1.2			0004318
8,12	1enpA	NAD(C4N)	1.3.1.9		FABI_BRANA	Y	0004318
8,12	1dfhA	NAD(C4N)	1.3.1.9	c.2.1.2	FABI_ECOLI	Y	0004318
9,12	1i30A	NAD(C4N)	1.3.1.9	c.2.1.2	FABI_ECOLI	Y	0004318
9,12	1dfhB	NAD(C4N)	1.3.1.9	c.2.1.2			0004318
9,12	1lxcA	NAD(C4N)	1.3.1.9	c.2.1.2	FABI_ECOLI	Y	0004318
9,12	1lxcB	NAD(C4N)	1.3.1.9	c.2.1.2			0004318
9,12	1dfgB	NAD(C4N)	1.3.1.9	c.2.1.2			0004318
9,12	1dfgA	NAD(C4N)	1.3.1.9	c.2.1.2	FABI_ECOLI	Y	0004318
10,12	1p44D	NAD(C4N)	1.3.1.9	c.2.1.2			0004318
10,12	2b37C	NAD(C4N)	1.3.1.9		INHA_MYCTU	Y	0004318
10,12	1p44A	NAD(C4N)	1.3.1.9	c.2.1.2	INHA_MYCTU	Y	0004318
11,12	2b35B	NAD(C4N)	1.3.1.9				0004318
11,12	2b35A	NAD(C4N)	1.3.1.9				0004318
11,12	2b35F	NAD(C4N)	1.3.1.9				0004318
11,12	2b37B	NAD(C4N)	1.3.1.9				0004318
11,12	2b36A	NAD(C4N)	1.3.1.9		INHA_MYCTU	Y	0004318
12,12	2b37F	NAD(C4N)	1.3.1.9				0004318
12,12	1enyA	NAD(C4N)	1.3.1.9		INHA_MYCTU	Y	0004318
12,12	2h7pA	NAD(C4N)	1.3.1.9		INHA_MYCTU	Y	0004318
13,12	2ntjB	P1H(C19)	1.3.1.9				0004318
14,12	2yvfA	NAD(C4N)	1.18.1.2				0004324
14,12	1bdbA	NAD(C4N)	1.3.1.56		BPHB_BURXL	K,S,Y	0018509
14,12	2p8kE	NAP(C4N)	1.5.1.33				0047040
15,12	1w0cE	NAP(C4N)	1.5.1.33	c.2.1.2			0047040
15,12	1w0cG	NAP(C4N)	1.5.1.33	c.2.1.2			0047040
17,12	1n2sA	NAD(C4N)	1.1.1.133	c.2.1.2			0008831
17,12	1cnfA	FAD(N5)	1.7.1.1		NIA1_MAIZE	C	0009703
17,12	1ndhA	FAD(N5)	1.6.2.2		NB5R3_PIG		0004128
17,12	2cndA	FAD(N5)	1.7.1.1		NIA1_MAIZE	C	0009703
17,12	1ib0A	FAD(N5)	1.6.2.2	b.43.4.2, c.25.1.1	NB5R3_RAT		0004128
17,12	1i7pA	FAD(N5)	1.6.2.2	b.43.4.2, c.25.1.1	NB5R3_RAT		0004128
17,12	1umkA	FAD(N5)	1.6.2.2	b.43.4.2, c.25.1.1	NB5R3_HUMAN		0004128
18,12	1nffA	NAD(C4N)	1.1.1.53	c.2.1.2	HSD_MYCTU	S,Y	0047044
19,12	1nffB	NAD(C4N)	1.1.1.53	c.2.1.2			0047044
19,12	1nfrB	NAD(C4N)	1.1.1.53	c.2.1.2			0047044
19,12	1nfqA	NAI(C4N)	1.1.1.53	c.2.1.2	HSD_MYCTU	S,Y	0047044
19,12	1nfqB	NAI(C4N)	1.1.1.53	c.2.1.2			0047044
19,12	1nfqD	NAI(C4N)	1.1.1.53	c.2.1.2			0047044
19,12	1nfqC	NAI(C4N)	1.1.1.53	c.2.1.2			0047044
20,12	1fduA	NAP(C4N)	1.1.1.62	c.2.1.2	DHB1_HUMAN	K,S,Y	0004303
20,12	1fdvA	NAD(C4N)	1.1.1.62	c.2.1.2	DHB1_HUMAN	K,S,Y	0004303
21,12	1ofdB	AKG(C2)	1.4.7.1	b.80.4.1, c.1.4.1, d.153.1.1			0016041
21,12	1ofdA	AKG(C2)	1.4.7.1	b.80.4.1, c.1.4.1, d.153.1.1	GLTS_SYNY3	C	0016041
22,12	1ofeA	AKG(C2)	1.4.7.1	b.80.4.1, c.1.4.1, d.153.1.1	GLTS_SYNY3	C	0016041
22,12	1ea0B	AKG(C2)	1.4.1.13	b.80.4.1, c.1.4.1, d.153.1.1			0004355
22,12	2vdcB	AKG(C2)	1.4.1.13				0004355
22,12	1ofeB	AKG(C2)	1.4.7.1	b.80.4.1, c.1.4.1, d.153.1.1			0016041
22,12	2vdcD	AKG(C2)	1.4.1.13				0004355
22,12	2vdcF	AKG(C2)	1.4.1.13				0004355
24,12	1e5qB	NDP(C4N)	1.5.1.10	c.2.1.3, d.81.1.2			0004755
24,12	1e5qF	NDP(C4N)	1.5.1.10	c.2.1.3, d.81.1.2			0004755
24,12	1e5qC	NDP(C4N)	1.5.1.10	c.2.1.3, d.81.1.2			0004755
24,12	1e5qE	NDP(C4N)	1.5.1.10	c.2.1.3, d.81.1.2			0004755
24,12	1e5qD	NDP(C4N)	1.5.1.10	c.2.1.3, d.81.1.2			0004755
24,12	1e5qA	NDP(C4N)	1.5.1.10	c.2.1.3, d.81.1.2			0004755
24,12	1e5qG	NDP(C4N)	1.5.1.10	c.2.1.3, d.81.1.2			0004755
24,12	1e5qH	NDP(C4N)	1.5.1.10	c.2.1.3, d.81.1.2			0004755
25,12	1equB	NAP(C4N)	1.1.1.62	c.2.1.2			0004303
25,12	2hsdA	NAD(C4N)	1.1.1.53	c.2.1.2	HSD_STREX	S,Y	0047044
26,12	1ipeB	NDP(C4N)	1.1.1.236	c.2.1.2			0050358
26,12	1ipfA	NDP(C4N)	1.1.1.236	c.2.1.2	TRN2_DATST	S,Y	0050358
26,12	1ae1B	NAP(C4N)	1.1.1.206	c.2.1.2	TRN1_DATST	S,Y	0050356
26,12	1ipeA	NDP(C4N)	1.1.1.236	c.2.1.2	TRN2_DATST	S,Y	0050358
26,12	2ae2A	NAP(C4N)	1.1.1.236	c.2.1.2	TRN2_DATST	S,Y	0050358
26,12	2ae2B	NAP(C4N)	1.1.1.236	c.2.1.2			0050358
27,12	2c29F	NAP(C4N)	1.1.1.219				0045552
27,12	2iodC	NAP(C4N)	1.1.1.219				0045552
27,12	2nnlF	NAP(C4N)	1.1.1.219				0045552
27,12	2nnlD	NAP(C4N)	1.1.1.219				0045552
27,12	2iodD	NAP(C4N)	1.1.1.219				0045552
27,12	2iodA	NAP(C4N)	1.1.1.219				0045552
27,12	2iodB	NAP(C4N)	1.1.1.219				0045552
28,12	1nasA	NAP(C4N)	1.1.1.153				0004757
29,12	1m2wB	NAD(C4N)	1.1.1.67	a.100.1.9, c.2.1.6			0050086
29,12	2iypA	NAP(C4N)	1.1.1.44				0004616
29,12	1qxsB	NAD(C4N)	1.2.1.12	c.2.1.3, d.81.1.1			0004365
29,12	1ggaR	NAD(C4N)	1.2.1.12	c.2.1.3, d.81.1.1			0004365
29,12	1ggaQ	NAD(C4N)	1.2.1.12	c.2.1.3, d.81.1.1			0004365
29,12	1ggaP	NAD(C4N)	1.2.1.12	c.2.1.3, d.81.1.1			0004365
29,12	1ggaO	NAD(C4N)	1.2.1.12	c.2.1.3, d.81.1.1	G3PG_TRYBB	C,H,N,R,T	0004365
29,12	1m2wA	NAD(C4N)	1.1.1.67	a.100.1.9, c.2.1.6			0050086
29,12	1ggaA	NAD(C4N)	1.2.1.12	c.2.1.3, d.81.1.1			0004365
29,12	1ggaB	NAD(C4N)	1.2.1.12	c.2.1.3, d.81.1.1			0004365
31,12	1fgjB	HEM(FE)	1.7.3.4	a.138.1.3			0047991
31,12	1fgjA	HEM(FE)	1.7.3.4	a.138.1.3	HAO_NITEU	C,C,C,C,C,C,C,C,C,C,C,C,C,C,C,H,H,H,H,H,H,H,H,H,H,H,H,H,H,H	0047991
32,12	1beqA	HEM(FE)	1.11.1.5		CCPR_YEAST	H,H,R	0004130
32,12	1cpfA	HEM(FE)	1.11.1.5		CCPR_YEAST	H,H,R	0004130
32,12	1bemA	HEM(FE)	1.11.1.5		CCPR_YEAST	H,H,R	0004130
32,12	1besA	HEM(FE)	1.11.1.5		CCPR_YEAST	H,H,R	0004130
33,12	2aqdA	HEM(FE)	1.11.1.5		CCPR_YEAST	H,H,R	0004130
33,12	2anzA	HEM(FE)	1.11.1.5		CCPR_YEAST	H,H,R	0004130
33,12	2as6A	HEM(FE)	1.11.1.5		CCPR_YEAST	H,H,R	0004130
33,12	1kxnA	HEM(FE)	1.11.1.5	a.93.1.1	CCPR_YEAST	H,H,R	0004130
33,12	1cpgA	HEM(FE)	1.11.1.5		CCPR_YEAST	H,H,Q,R	0004130
33,12	2eusA	HEM(FE)	1.11.1.5		CCPR_YEAST	H,H,R	0004130
33,12	2eutA	HEM(FE)	1.11.1.5		CCPR_YEAST	H,H,R	0004130
33,12	2euqA	HEM(FE)	1.11.1.5		CCPR_YEAST	H,H,R	0004130
34,12	1ebeA	HEM(FE)	1.11.1.5	a.93.1.1	CCPR_YEAST	H,H,R,W	0004130
35,12	1zbzA	HEM(FE)	1.11.1.5		CCPR_YEAST	H,H,R,W	0004130
35,12	1bepA	CCH(FE)	1.11.1.5		CCPR_YEAST	H,H,R,W	0004130
35,12	1bj9A	DDH(FE)	1.11.1.5		CCPR_YEAST	H,H,R,W	0004130
35,12	2ccpA	HEM(FE)	1.11.1.5		CCPR_YEAST	H,H,R,W	0004130
36,12	1ccbA	HEM(FE)	1.11.1.5		CCPR_YEAST	H,H,R,W	0004130
36,12	1ccgA	HEM(FE)	1.11.1.5		CCPR_YEAST	G,H,R,W	0004130
37,12	1lwiB	NAP(C4N)	1.1.1.213	c.1.7.1			0047026
37,12	1lwiA	NAP(C4N)	1.1.1.213	c.1.7.1	DIDH_RAT	H,K,Y	0047026
37,12	1ry0B	NAP(C4N)	1.1.1.188 1.1.1.213 1.1.1.63 1.1.1.64 1.3.1.20	c.1.7.1			0047017 0047026 0050327 0047045 0047115
37,12	1ry0A	NAP(C4N)	1.1.1.188 1.1.1.213 1.1.1.63 1.1.1.64 1.3.1.20	c.1.7.1	AK1C3_HUMAN	F,H,K,L,W,Y	0047017 0047026 0050327 0047045 0047115
37,12	2f38A	NAP(C4N)	1.1.1.188 1.1.1.213 1.1.1.63 1.1.1.64 1.3.1.20		AK1C3_HUMAN	F,H,K,L,W,Y	0047017 0047026 0050327 0047045 0047115
38,12	2ipjA	NAP(C4N)	1.1.1.213 1.3.1.20		AK1C1_HUMAN	H,H,K,R,V,Y	0047026 0047115
38,12	2ipjB	NAP(C4N)	1.1.1.213 1.3.1.20				0047026 0047115
38,12	1s2aA	NAP(C4N)	1.1.1.188 1.1.1.213 1.1.1.63 1.1.1.64 1.3.1.20	c.1.7.1	AK1C3_HUMAN	F,H,K,L,W,Y	0047017 0047026 0050327 0047045 0047115
39,12	1xjbA	NAP(C4N)	1.1.1.213 1.3.1.20		AK1C1_HUMAN	H,H,K,R,V,Y	0047026 0047115
39,12	1xjbB	NAP(C4N)	1.1.1.213 1.3.1.20		AK1C1_HUMAN	H,H,K,R,V,Y	0047026 0047115
39,12	1ihiA	NAP(C4N)	1.1.1.213 1.3.1.20	c.1.7.1	AK1C1_HUMAN	H,H,K,R,V,Y	0047026 0047115
39,12	1j96A	NAP(C4N)	1.1.1.213 1.3.1.20	c.1.7.1	AK1C1_HUMAN	H,H,K,R,V,Y	0047026 0047115
39,12	1j96B	NAP(C4N)	1.1.1.213 1.3.1.20	c.1.7.1	AK1C2_HUMAN	H,K,Y	0047026 0047115
39,12	1ihiB	NAP(C4N)	1.1.1.213 1.3.1.20	c.1.7.1			0047026 0047115
40,12	1gthD	FMN(N5)	1.3.1.2	a.1.2.2, c.1.4.1, c.3.1.1, c.4.1.1, d.58.1.5			0017113
40,12	1gthC	FMN(N5)	1.3.1.2	a.1.2.2, c.1.4.1, c.3.1.1, c.4.1.1, d.58.1.5	DPYD_PIG		0017113
40,12	1gthA	FMN(N5)	1.3.1.2	a.1.2.2, c.1.4.1, c.3.1.1, c.4.1.1, d.58.1.5	DPYD_PIG		0017113
40,12	1gthB	FMN(N5)	1.3.1.2	a.1.2.2, c.1.4.1, c.3.1.1, c.4.1.1, d.58.1.5	DPYD_PIG		0017113
41,12	1egeD	FAD(N5)	1.3.99.3	a.29.3.1, e.6.1.1			0003995
41,12	1egdA	FAD(N5)	1.3.99.3	a.29.3.1, e.6.1.1	ACADM_HUMAN	G	0003995
42,12	3mddB	FAD(N5)	1.3.99.3	a.29.3.1, e.6.1.1			0003995
42,12	1egdC	FAD(N5)	1.3.99.3	a.29.3.1, e.6.1.1			0003995
42,12	1udyC	FAD(N5)	1.3.99.3	a.29.3.1, e.6.1.1			0003995
42,12	1udyD	FAD(N5)	1.3.99.3	a.29.3.1, e.6.1.1			0003995
42,12	1udyA	FAD(N5)	1.3.99.3	a.29.3.1, e.6.1.1	ACADM_PIG	E	0003995
42,12	1udyB	FAD(N5)	1.3.99.3	a.29.3.1, e.6.1.1	ACADM_PIG	E	0003995
42,12	1t9gB	FAD(N5)	1.3.99.3	a.29.3.1, e.6.1.1	ACADM_HUMAN	E	0003995
42,12	1egeB	FAD(N5)	1.3.99.3	a.29.3.1, e.6.1.1			0003995
43,12	1egdD	FAD(N5)	1.3.99.3	a.29.3.1, e.6.1.1			0003995
44,12	1gvhA	HEM(FE)	1.14.12.17	a.1.1.2, b.43.4.2, c.25.1.5	HMP_ECOLI	E,H,K,Y,Y	0008941
45,12	1sj2A	HEM(FE)	1.11.1.6	a.93.1.3, a.93.1.3	CATA_MYCTU	H,H,R,W	0004096
45,12	1sj2B	HEM(FE)	1.11.1.6	a.93.1.3, a.93.1.3			0004096
46,12	2b2rB	HEM(FE)	1.11.1.6				0004096
46,12	2b2rA	HEM(FE)	1.11.1.6				0004096
46,12	1x7uB	HEM(FE)	1.11.1.6	a.93.1.3, a.93.1.3			0004096
46,12	2b2oA	HEM(FE)	1.11.1.6				0004096
46,12	1x7uA	HEM(FE)	1.11.1.6	a.93.1.3, a.93.1.3			0004096
46,12	2b2sB	HEM(FE)	1.11.1.6				0004096
46,12	2b2sA	HEM(FE)	1.11.1.6				0004096
46,12	2b2qA	HEM(FE)	1.11.1.6				0004096
46,12	2b2qB	HEM(FE)	1.11.1.6				0004096
1,13	2beuA	THV(C2)	1.2.4.4		ODBA_HUMAN	Q,S,S,T	0003863
1,13	1u5bA	TDP(C2)	1.2.4.4	c.36.1.11	ODBA_HUMAN	Q,S,S,T	0003863
1,13	2bevA	THY(C2)	1.2.4.4		ODBA_HUMAN	Q,S,S,T	0003863
1,13	2bewA	THW(C2)	1.2.4.4		ODBA_HUMAN	Q,S,S,T	0003863
1,13	1wciA	WWF(C2)	1.2.4.4		ODBA_HUMAN	Q,S,S,T	0003863
2,13	2hrbA	NAP(C4N)	1.1.1.184		CBR3_HUMAN	S,Y	0004090
2,13	2esdA	NAP(C4N)	1.2.1.9		GAPN_STRMU	C	0008886
2,13	1t09B	NAP(C4N)	1.1.1.42	c.77.1.1			0004450
2,13	1qufA	NAP(C4N)	1.18.1.2				0004324
2,13	1olsA	TDP(C2)	1.2.4.4	c.36.1.11	ODBA_HUMAN	Q,S,S,T	0003863
3,13	1ai2A	NAP(C4N)	1.1.1.42		IDH_ECOLI	D,N,R,R,R,S,S,T,Y	0004450
3,13	2ez4B	TPP(C2)	1.2.3.3				0047112
3,13	2ez4A	TPP(C2)	1.2.3.3		POXB_LACPL	Q	0047112
4,13	1u28A	NAD(C4N)	1.6.1.2				0008750
4,13	1hzzA	NAD(C4N)	1.6.1.2	c.2.1.4, c.23.12.2			0008750
5,13	1l7eA	NAI(C4N)	1.6.1.2	c.2.1.4, c.23.12.2			0008750
5,13	1t09A	NAP(C4N)	1.1.1.42	c.77.1.1	IDHC_HUMAN	R,R,T	0004450
5,13	1xltD	NAD(C4N)	1.6.1.2				0008750
6,13	2esdD	NAP(C4N)	1.2.1.9				0008886
6,13	2esdB	NAP(C4N)	1.2.1.9				0008886
6,13	1sc6A	NAD(C4N)	1.1.1.95		SERA_ECOLI	R	0004617
7,13	2hdhA	NAD(C4N)	1.1.1.35	a.100.1.3, c.2.1.6	HCDH_HUMAN	E,H,N,S,S	0003857
7,13	2dldB	NAD(C4N)	1.1.1.28	c.2.1.4, c.23.12.1			0008720
9,13	1qsgG	NAD(C4N)	1.3.1.9	c.2.1.2	FABI_ECOLI	Y	0004318
9,13	1qsgC	NAD(C4N)	1.3.1.9	c.2.1.2			0004318
9,13	1qsgE	NAD(C4N)	1.3.1.9	c.2.1.2			0004318
9,13	1d8aA	NAD(C4N)	1.3.1.9	c.2.1.2	FABI_ECOLI	Y	0004318
9,13	1c14B	NAD(C4N)	1.3.1.9	c.2.1.2			0004318
9,13	1qsgA	NAD(C4N)	1.3.1.9	c.2.1.2	FABI_ECOLI	Y	0004318
10,13	1d8aB	NAD(C4N)	1.3.1.9	c.2.1.2			0004318
10,13	1mfpA	NAD(C4N)	1.3.1.9	c.2.1.2	FABI_ECOLI	Y	0004318
10,13	1c14A	NAD(C4N)	1.3.1.9	c.2.1.2	FABI_ECOLI	Y	0004318
11,13	2b37D	NAD(C4N)	1.3.1.9				0004318
11,13	1p44F	NAD(C4N)	1.3.1.9	c.2.1.2			0004318
11,13	1b2lA	NDC(C4N)	1.1.1.1	c.2.1.2	ADH_DROLE	S,Y	0004022
12,13	2nsdB	NAD(C4N)	1.3.1.9				0004318
12,13	2nsdA	NAD(C4N)	1.3.1.9		INHA_MYCTU	Y	0004318
12,13	1p45A	NAD(C4N)	1.3.1.9	c.2.1.2	INHA_MYCTU	Y	0004318
12,13	2h7iA	NAD(C4N)	1.3.1.9		INHA_MYCTU	Y	0004318
12,13	2h7mA	NAD(C4N)	1.3.1.9		INHA_MYCTU	Y	0004318
13,13	1cwuB	NAD(C4N)	1.3.1.9	c.2.1.2			0004318
14,13	1geeF	NAD(C4N)	1.1.1.47	c.2.1.2			0047936
14,13	1gcoF	NAD(C4N)	1.1.1.47	c.2.1.2			0047936
14,13	1gcoB	NAD(C4N)	1.1.1.47	c.2.1.2			0047936
14,13	1geeB	NAD(C4N)	1.1.1.47	c.2.1.2			0047936
14,13	1geeA	NAD(C4N)	1.1.1.47	c.2.1.2	DHG_BACME	S,Y	0047936
14,13	1gcoE	NAD(C4N)	1.1.1.47	c.2.1.2			0047936
14,13	1geeE	NAD(C4N)	1.1.1.47	c.2.1.2			0047936
14,13	1gcoA	NAD(C4N)	1.1.1.47	c.2.1.2	DHG_BACME	S,Y	0047936
15,13	1kc1A	NDP(C4N)	1.1.1.133	c.2.1.2			0008831
15,13	1u7tB	NAD(C4N)	1.1.1.178 1.1.1.35	c.2.1.2			0047015 0003857
16,13	2dknA	NAI(C4N)	1.1.1.50				0047042
16,13	1q7bC	NAP(C4N)	1.1.1.100	c.2.1.2			0004316
16,13	1q7bD	NAP(C4N)	1.1.1.100	c.2.1.2			0004316
16,13	1q7bB	NAP(C4N)	1.1.1.100	c.2.1.2	FABG_ECOLI	S,Y	0004316
16,13	1q7bA	NAP(C4N)	1.1.1.100	c.2.1.2	FABG_ECOLI	S,Y	0004316
17,13	1e7rA	NAP(C4N)	1.1.1.271	c.2.1.2			0050577
18,13	1fduC	NAP(C4N)	1.1.1.62	c.2.1.2	DHB1_HUMAN	K,S,Y	0004303
18,13	1e6wC	NAD(C4N)	1.1.1.178 1.1.1.35	c.2.1.2	HCD2_RAT	S,Y	0047015 0003857
18,13	1e3wB	NAD(C4N)	1.1.1.178 1.1.1.35	c.2.1.2	HCD2_RAT	S,Y	0047015 0003857
19,13	1z6zC	NAP(C4N)	1.1.1.153				0004757
19,13	1z6zE	NAP(C4N)	1.1.1.153		SPRE_HUMAN		0004757
19,13	1z6zB	NAP(C4N)	1.1.1.153		SPRE_HUMAN		0004757
19,13	1z6zF	NAP(C4N)	1.1.1.153				0004757
19,13	1z6zA	NAP(C4N)	1.1.1.153		SPRE_HUMAN		0004757
19,13	1z6zD	NAP(C4N)	1.1.1.153		SPRE_HUMAN		0004757
21,13	1llwA	AKG(C2)	1.4.7.1	b.80.4.1, c.1.4.1, d.153.1.1	GLTS_SYNY3	C	0016041
21,13	1fohD	FAD(N5)	1.14.13.7	c.3.1.2, c.47.1.10, d.16.1.2			0018662
21,13	1fohC	FAD(N5)	1.14.13.7	c.3.1.2, c.47.1.10, d.16.1.2			0018662
21,13	1pn0D	FAD(N5)	1.14.13.7	c.3.1.2, c.47.1.10, d.16.1.2			0018662
21,13	1pn0C	FAD(N5)	1.14.13.7	c.3.1.2, c.47.1.10, d.16.1.2			0018662
22,13	1juvA	NDP(C4N)	1.5.1.3	c.71.1.1			0004146
23,13	1rm5B	NDP(C4N)	1.2.1.13	c.2.1.3, d.81.1.1			0047100
23,13	2o4cB	NAD(C4N)	1.1.1.290				0033711
23,13	1rfmB	NAD(C4N)	1.1.1.272	c.122.1.1			0050578
23,13	1rm5O	NDP(C4N)	1.2.1.13	c.2.1.3, d.81.1.1	G3PA_SPIOL	C,H,N,R,T	0047100
25,13	1h5qH	NAP(C4N)	1.1.1.138	c.2.1.2			0050085
25,13	1h5qF	NAP(C4N)	1.1.1.138	c.2.1.2			0050085
25,13	1h5qE	NAP(C4N)	1.1.1.138	c.2.1.2			0050085
25,13	1h5qL	NAP(C4N)	1.1.1.138	c.2.1.2			0050085
25,13	1h5qI	NAP(C4N)	1.1.1.138	c.2.1.2			0050085
25,13	1h5qK	NAP(C4N)	1.1.1.138	c.2.1.2			0050085
25,13	1h5qG	NAP(C4N)	1.1.1.138	c.2.1.2			0050085
25,13	1h5qJ	NAP(C4N)	1.1.1.138	c.2.1.2			0050085
25,13	1h5qC	NAP(C4N)	1.1.1.138	c.2.1.2			0050085
26,13	1ipfB	NDP(C4N)	1.1.1.236	c.2.1.2			0050358
28,13	1o9jD	NAD(C4N)	1.2.1.3	c.82.1.1			0004029
28,13	1o9jA	NAD(C4N)	1.2.1.3	c.82.1.1	ALDH1_ELEED	C,E,N	0004029
28,13	1o9jC	NAD(C4N)	1.2.1.3	c.82.1.1			0004029
28,13	1o9jB	NAD(C4N)	1.2.1.3	c.82.1.1			0004029
28,13	1piwB	NAP(C4N)	1.1.1.2	b.35.1.2, c.2.1.1			0008106
29,13	1j0xR	NAD(C4N)	1.2.1.12	c.2.1.3, d.81.1.1			0004365
29,13	1j0xP	NAD(C4N)	1.2.1.12	c.2.1.3, d.81.1.1			0004365
30,13	1j49A	NAD(C4N)	1.1.1.28	c.2.1.4, c.23.12.1	LDHD_LACDA	E,H,R	0008720
30,13	1ep1A	FMN(N5)	1.3.3.1	c.1.4.1	PYRDB_LACLM	C	0004158
30,13	1ep3A	FMN(N5)	1.3.3.1	c.1.4.1	PYRDB_LACLM	C	0004158
30,13	1al8A	FMN(N5)	1.1.3.15		GOX_SPIOL	H,K,Q,R,S,T,Y,Y	0003973
31,13	1fs8A	HEM(FE)	1.7.2.2	a.138.1.3	NRFA_WOLSU	C,C,C,C,C,C,C,C,C,C,H,H,H,H,H,H,H,H,K,Q,Y,Y	0042279
31,13	1fs7A	HEM(FE)	1.7.2.2	a.138.1.3	NRFA_WOLSU	C,C,C,C,C,C,C,C,C,C,H,H,H,H,H,H,H,H,K,Q,Y,Y	0042279
31,13	1fs9A	HEM(FE)	1.7.2.2	a.138.1.3	NRFA_WOLSU	C,C,C,C,C,C,C,C,C,C,H,H,H,H,H,H,H,H,K,Q,Y,Y	0042279
31,13	1qdbC	HEM(FE)	1.7.2.2	a.138.1.3			0042279
31,13	2e80A	HEM(FE)	1.7.2.2		NRFA_WOLSU	C,C,C,C,C,C,C,C,C,C,H,H,H,H,H,H,H,H,K,Q,Y,Y	0042279
31,13	1qdbB	HEM(FE)	1.7.2.2	a.138.1.3			0042279
31,13	2e81A	HEM(FE)	1.7.2.2		NRFA_WOLSU	C,C,C,C,C,C,C,C,C,C,H,H,H,H,H,H,H,H,K,Q,Y,Y	0042279
31,13	1qdbA	HEM(FE)	1.7.2.2	a.138.1.3	NRFA_SULDE	A,C,C,C,C,C,C,C,C,H,H,H,H,H,H,H,H,H,K,Q,Y,Y	0042279
33,13	1kokA	HIF(FE)	1.11.1.5	a.93.1.1	CCPR_YEAST	H,H,R,W	0004130
34,13	1ds4A	HEM(FE)	1.11.1.5	a.93.1.1	CCPR_YEAST	H,R,W	0004130
34,13	1dspA	HEM(FE)	1.11.1.5	a.93.1.1	CCPR_YEAST	H,R,W	0004130
34,13	1dsoA	HEM(FE)	1.11.1.5	a.93.1.1	CCPR_YEAST	H,R,W	0004130
35,13	2e3aA	HEM(FE)	1.11.1.7		PER_ARTRA	H,H,R,S	0004601
36,13	1ly9A	HEM(FE)	1.11.1.7	a.93.1.1	PER_COPCI	H,H,R,S	0004601
36,13	1lycA	HEM(FE)	1.11.1.7	a.93.1.1	PER_COPCI	H,H,R,S	0004601
36,13	1lycB	HEM(FE)	1.11.1.7	a.93.1.1			0004601
36,13	1ly9B	HEM(FE)	1.11.1.7	a.93.1.1			0004601
37,13	1ry8B	NDP(C4N)	1.1.1.188 1.1.1.213 1.1.1.63 1.1.1.64 1.3.1.20	c.1.7.1			0047017 0047026 0050327 0047045 0047115
37,13	1ry8A	NDP(C4N)	1.1.1.188 1.1.1.213 1.1.1.63 1.1.1.64 1.3.1.20	c.1.7.1	AK1C3_HUMAN	F,H,K,L,Y	0047017 0047026 0050327 0047045 0047115
38,13	1q5mB	NAP(C4N)	1.1.1.149 1.1.1.189	c.1.7.1			0047006 0050221
39,13	1q13B	NAP(C4N)	1.1.1.149 1.1.1.189	c.1.7.1	PE2R_RABIT	F,H,K,Y	0047006 0050221
39,13	1q5mA	NAP(C4N)	1.1.1.149 1.1.1.189	c.1.7.1	PE2R_RABIT	F,H,K,Y	0047006 0050221
39,13	1mrqA	NAP(C4N)	1.1.1.149 1.3.1.20	c.1.7.1	AK1C2_HUMAN	H,K,Y	0047006 0047115
41,13	1egeC	FAD(N5)	1.3.99.3	a.29.3.1, e.6.1.1			0003995
41,13	1egdB	FAD(N5)	1.3.99.3	a.29.3.1, e.6.1.1			0003995
41,13	1egcB	FAD(N5)	1.3.99.3	a.29.3.1, e.6.1.1			0003995
41,13	1egcC	FAD(N5)	1.3.99.3	a.29.3.1, e.6.1.1			0003995
42,13	3mdeA	FAD(N5)	1.3.99.3	a.29.3.1, e.6.1.1	ACADM_PIG	E	0003995
42,13	3mdeB	FAD(N5)	1.3.99.3	a.29.3.1, e.6.1.1			0003995
42,13	1t9gC	FAD(N5)	1.3.99.3	a.29.3.1, e.6.1.1	ACADM_HUMAN	E	0003995
43,13	2ebaH	FAD(N5)	1.3.99.7				0004361
43,13	2ebaA	FAD(N5)	1.3.99.7				0004361
43,13	2ebaG	FAD(N5)	1.3.99.7				0004361
43,13	2ebaC	FAD(N5)	1.3.99.7				0004361
43,13	2ebaE	FAD(N5)	1.3.99.7				0004361
43,13	2ebaD	FAD(N5)	1.3.99.7				0004361
43,13	2ebaI	FAD(N5)	1.3.99.7				0004361
43,13	2ebaF	FAD(N5)	1.3.99.7				0004361
46,13	2ccdA	HEM(FE)	1.11.1.6		CATA_MYCTU	H,H,R,W	0004096
46,13	2ccdB	HEM(FE)	1.11.1.6				0004096
46,13	2ccaA	HEM(FE)	1.11.1.6		CATA_MYCTU	H,H,R,W	0004096
[truncated: 2,095 more rows]
