# Supplementary material for: Exploring functionally related enzymes using radially distributed properties of active sites around the reacting points of bound ligands
Source: BMC Struct Biol. 2012 Apr 26;12:5. doi: 10.1186/1472-6807-12-5 (PMC3408369; doi:10.1186/1472-6807-12-5)
Supplement: Additional file 2 — Table S2. Descriptions of the transferases mapped onto the SOM. File “TableS2.xls” contains results of the SOM of transferases. The 1,444 RDFs were mapped onto a [40, 19]-sized rectangular lattice. The columns include a map position of a PDB code with functional annotation. [file 1472-6807-12-5-S2.xls]

## Sheet: Table S2
Supplementary Table 2. Description of transferases mapped onto the SOM.
SOM	PDB code	Ligand (Atoma)	EC number	SCOP	UniProt	Catalytic residues	GO term
1,1	1e6vD	COM(S1)	2.8.4.1	a.89.1.1, d.58.31.2			0050524
1,1	1e6yD	COM(S1)	2.8.4.1	a.89.1.1, d.58.31.2			0050524
1,1	1e6yA	COM(S1)	2.8.4.1	a.89.1.1, d.58.31.2	MCRA_METBF		0050524
1,1	1e6vA	COM(S1)	2.8.4.1	a.89.1.1, d.58.31.2	MCRA_METKA		0050524
1,1	1hboA	COM(S1)	2.8.4.1	a.89.1.1, d.58.31.2	MCRA_METTM		0050524
1,1	1hboD	COM(S1)	2.8.4.1	a.89.1.1, d.58.31.2			0050524
1,1	1hbuD	COM(S1)	2.8.4.1	a.89.1.1, d.58.31.2			0050524
2,1	1pjtB	SAH(SD)	1.3.1.76 2.1.1.107 4.99.1.4	c.90.1.1, c.2.1.11, e.37.1.1			0043115 0004851 0051266
3,1	1vlhB	PNS(P24)	2.7.7.3	c.26.1.3			0004595
3,1	1vlhE	PNS(P24)	2.7.7.3	c.26.1.3			0004595
3,1	1vlhC	PNS(P24)	2.7.7.3	c.26.1.3			0004595
3,1	1vlhF	PNS(P24)	2.7.7.3	c.26.1.3			0004595
3,1	1vlhA	PNS(P24)	2.7.7.3	c.26.1.3			0004595
3,1	1vlhD	PNS(P24)	2.7.7.3	c.26.1.3			0004595
5,1	1rg9B	SAM(CE)	2.5.1.6	d.130.1.1			0004478
5,1	1rg9C	SAM(CE)	2.5.1.6	d.130.1.1			0004478
5,1	1p7lC	SAM(CE)	2.5.1.6	d.130.1.1			0004478
5,1	1rg9C	SAM(CE)	2.5.1.6	d.130.1.1			0004478
5,1	1rg9A	SAM(CE)	2.5.1.6	d.130.1.1	METK_ECOLI		0004478
5,1	1p7lC	SAM(CE)	2.5.1.6	d.130.1.1			0004478
7,1	2dsiA	SAH(SD)	2.1.1.98				0004164
7,1	1svuA	SAH(SD)	2.1.1.37	c.66.1.26			0003886
8,1	2dv7A	SAH(SD)	2.1.1.98				0004164
8,1	2ejkA	SAH(SD)	2.1.1.98				0004164
8,1	2dv5A	SAH(SD)	2.1.1.98				0004164
9,1	2p6kA	SAH(SD)	2.1.1.98				0004164
9,1	2dv4A	SAH(SD)	2.1.1.98				0004164
10,1	2e4rA	SAH(SD)	2.1.1.98				0004164
10,1	2emuA	SAH(SD)	2.1.1.98				0004164
10,1	2pb4A	SAH(SD)	2.1.1.98				0004164
10,1	2ek3A	SAH(SD)	2.1.1.98				0004164
10,1	2p5cA	SAH(SD)	2.1.1.98				0004164
11,1	1vceA	SAH(SD)	2.1.1.98				0004164
11,1	2eldA	SAH(SD)	2.1.1.98				0004164
11,1	2pb6A	SAH(SD)	2.1.1.98				0004164
12,1	2ed3A	SAH(SD)	2.1.1.98				0004164
12,1	2owgA	SAH(SD)	2.1.1.98				0004164
12,1	2ek7A	SAH(SD)	2.1.1.98				0004164
14,1	1ozvB	SAH(SD)	2.1.1.127	b.85.7.3, a.166.1.1			0030785
14,1	1p0yC	SAH(SD)	2.1.1.127	b.85.7.3, a.166.1.1			0030785
15,1	1p0yA	SAH(SD)	2.1.1.127	b.85.7.3, a.166.1.1			0030785
15,1	1mlvB	SAH(SD)	2.1.1.127	b.85.7.3, a.166.1.1			0030785
15,1	1p0yB	SAH(SD)	2.1.1.127	b.85.7.3, a.166.1.1			0030785
16,1	3mhtA	SAH(SD)	2.1.1.37	c.66.1.26	MTH1_HAEPH	C	0003886
17,1	2c7oA	SAH(SD)	2.1.1.37		MTH1_HAEPH	C	0003886
17,1	2c7qA	SAH(SD)	2.1.1.37		MTH1_HAEPH	C	0003886
17,1	1skmA	SAH(SD)	2.1.1.37	c.66.1.26	MTH1_HAEPH	C	0003886
17,1	2hr1A	SAH(SD)	2.1.1.37		MTH1_HAEPH	C	0003886
17,1	1m0eA	SAH(SD)	2.1.1.37	c.66.1.26	MTH1_HAEPH	C	0003886
17,1	2c7pA	SAH(SD)	2.1.1.37		MTH1_HAEPH	C	0003886
17,1	2i9kA	SAH(SD)	2.1.1.37		MTH1_HAEPH	C	0003886
18,1	2c7rA	SAH(SD)	2.1.1.37		MTH1_HAEPH	C	0003886
18,1	2zcjA	SAH(SD)	2.1.1.37		MTH1_HAEPH	C	0003886
18,1	1fjxA	SAH(SD)	2.1.1.37	c.66.1.26	MTH1_HAEPH	C	0003886
19,1	1mhtA	SAH(SD)	2.1.1.37	c.66.1.26	MTH1_HAEPH	C	0003886
19,1	2z6qA	SAH(SD)	2.1.1.37		MTH1_HAEPH	C	0003886
19,1	2z6aA	SAH(SD)	2.1.1.37		MTH1_HAEPH	A	0003886
19,1	4mhtA	SAH(SD)	2.1.1.37	c.66.1.26	MTH1_HAEPH	C	0003886
19,1	2z6uA	SAH(SD)	2.1.1.37		MTH1_HAEPH	C	0003886
21,1	1e6yA	TP7(S7)	2.8.4.1	a.89.1.1, d.58.31.2	MCRA_METBF		0050524
21,1	1mroA	TP7(S7)	2.8.4.1 , 2.8.4.1	a.89.1.1, d.58.31.2	MCRA_METTM		0050524 0050524
21,1	1hbnA	TP7(S7)	2.8.4.1	a.89.1.1, d.58.31.2	MCRA_METTM		0050524
21,1	1mroA	TP7(S7)	2.8.4.1 , 2.8.4.1	a.89.1.1, d.58.31.2	MCRA_METTM		0050524 0050524
21,1	1hbnD	TP7(S7)	2.8.4.1	a.89.1.1, d.58.31.2			0050524
21,1	1e6yD	TP7(S7)	2.8.4.1	a.89.1.1, d.58.31.2			0050524
21,1	1hbuD	TP7(S7)	2.8.4.1	a.89.1.1, d.58.31.2			0050524
21,1	1hbuA	TP7(S7)	2.8.4.1	a.89.1.1, d.58.31.2	MCRA_METTM		0050524
23,1	1m1oA	CAA(C3)	2.3.1.9	c.95.1.1	THIL_ZOORA	A,C,H	0003985
23,1	1u6sB	DCC(CA1)	2.3.1.41				0004315
23,1	1m1oB	CAA(C3)	2.3.1.9	c.95.1.1			0003985
23,1	1u6sA	DCC(CA1)	2.3.1.41		FABH_MYCTU	A,H,N	0004315
25,1	1nbiA	SAM(CE)	2.1.1.20	c.66.1.5	GNMT_RAT	A,D,L,N,R,W,Y,Y,Y	0017174
25,1	1nbiB	SAM(CE)	2.1.1.20	c.66.1.5			0017174
26,1	1t3zA	CAO(S1P)	2.8.3.16	c.123.1.1	FCTA_OXAFO	K,N,S	0033608
27,1	2pfrB	COA(C3P)	2.3.1.5		ARY2_HUMAN	C,D,H,S	0004060
27,1	2pfrA	COA(C3P)	2.3.1.5		ARY2_HUMAN	C,D,H,S	0004060
27,1	1nbiC	SAM(CE)	2.1.1.20	c.66.1.5			0017174
27,1	1nbiD	SAM(CE)	2.1.1.20	c.66.1.5			0017174
29,1	1aibA	PMP(C4A)	2.6.1.1	c.67.1.1	AAT_ECOLI	G,H,N,R,W	0004069
29,1	1aicB	PMP(C4A)	2.6.1.1	c.67.1.1			0004069
29,1	9aatB	PMP(C4A)	2.6.1.1	c.67.1.1			0004069
30,1	2qbtA	PMP(C4A)	2.6.1.1		AAT_ECOLI	G,N,R,W	0004069
31,1	1oxoB	IK2(C4A)	2.6.1.1	c.67.1.1			0004069
32,1	1gc4A	PLP(C4A)	2.6.1.1	c.67.1.1	AAT_THET8	G,K,N,R,W	0004069
32,1	1gc4D	PLP(C4A)	2.6.1.1	c.67.1.1			0004069
32,1	1gckB	PLP(C4A)	2.6.1.1	c.67.1.1			0004069
33,1	1d6hA	COA(C3P)	2.3.1.74	c.95.1.2	CHS2_MEDSA		0016210
34,1	1amsA	PMP(C4A)	2.6.1.1		AAT_ECOLI	G,K,N,R,W	0004069
34,1	1wopA	FFO(C5A)	2.1.2.10	b.44.2.1, d.250.1.1			0004047
34,1	1spaA	NPL(C4A)	2.6.1.1		AAT_ECOLI	G,K,N,R,W	0004069
35,1	2p41A	SAH(SD)	2.7.7.48		POLG_DEN26	D,E,K,K	0003968
36,1	1gc3E	PLP(C4A)	2.6.1.1	c.67.1.1			0004069
36,1	1r30B	SAM(CE)	2.8.1.6	c.1.28.1	BIOB_ECOLI	C,C,C,C	0004076
36,1	1oxoA	IK2(C4A)	2.6.1.1	c.67.1.1	AATM_CHICK	G,K,N,R,W	0004069
36,1	1r30A	SAM(CE)	2.8.1.6	c.1.28.1	BIOB_ECOLI	C,C,C,C	0004076
37,1	1bq6A	COA(C3P)	2.3.1.74	c.95.1.2	CHS2_MEDSA		0016210
38,1	2r2nC	PMP(C4A)	2.6.1.7, 2.6.1.39				0047536
38,1	2r2nB	PMP(C4A)	2.6.1.7, 2.6.1.39				0047536
38,1	2r2nD	PMP(C4A)	2.6.1.7, 2.6.1.39				0047536
38,1	1gckA	PLP(C4A)	2.6.1.1	c.67.1.1	AAT_THET8	G,K,N,R,W	0004069
38,1	2r2nA	PMP(C4A)	2.6.1.7, 2.6.1.39		AADAT_HUMAN		0047536
40,1	1uu1B	PMP(C4A)	2.6.1.9	c.67.1.1	HIS8_THEMA	K	0004400
40,1	1uu2A	PMP(C4A)	2.6.1.9	c.67.1.1	HIS8_THEMA	K	0004400
40,1	2f8jC	PMP(C4A)	2.6.1.9		HIS8_THEMA	K	0004400
40,1	1gexA	PLP(C4A)	2.6.1.9	c.67.1.1	HIS8_ECOLI	K	0004400
40,1	2f8jB	PMP(C4A)	2.6.1.9		HIS8_THEMA	K	0004400
40,1	1uu1D	PMP(C4A)	2.6.1.9	c.67.1.1			0004400
40,1	2f8jA	PMP(C4A)	2.6.1.9		HIS8_THEMA	K	0004400
40,1	1uu2B	PMP(C4A)	2.6.1.9	c.67.1.1	HIS8_THEMA	K	0004400
40,1	1uu1C	PMP(C4A)	2.6.1.9	c.67.1.1	HIS8_THEMA	K	0004400
40,1	1uu1A	PMP(C4A)	2.6.1.9	c.67.1.1	HIS8_THEMA	K	0004400
1,2	1mroA	COM(S1)	2.8.4.1 , 2.8.4.1	a.89.1.1, d.58.31.2	MCRA_METTM		0050524 0050524
1,2	1mroD	COM(S1)	2.8.4.1	a.89.1.1, d.58.31.2			0050524
1,2	1hbuA	COM(S1)	2.8.4.1	a.89.1.1, d.58.31.2	MCRA_METTM		0050524
2,2	1hbnD	COM(S1)	2.8.4.1	a.89.1.1, d.58.31.2			0050524
2,2	1hbnA	COM(S1)	2.8.4.1	a.89.1.1, d.58.31.2	MCRA_METTM		0050524
4,2	1ah5A	DPM(CHA)	2.5.1.61		HEM3_ECOLI	C	0004418
5,2	2jevA	NHQ(C2)	2.3.1.57		SAT1_HUMAN	E	0004145
6,2	1esmC	COA(C3P)	2.7.1.33	c.37.1.6			0004594
6,2	1esmA	COA(C3P)	2.7.1.33	c.37.1.6			0004594
6,2	1esmD	COA(C3P)	2.7.1.33	c.37.1.6			0004594
6,2	6mhtA	SAM(CE)	2.1.1.37	c.66.1.26			0003886
6,2	1esmB	COA(C3P)	2.7.1.33	c.37.1.6			0004594
8,2	2z6rA	SAH(SD)	2.1.1.98				0004164
8,2	2ehlA	SAH(SD)	2.1.1.98				0004164
8,2	2e15A	SAH(SD)	2.1.1.98				0004164
8,2	2pchA	SAH(SD)	2.1.1.98				0004164
8,2	2egsA	SAH(SD)	2.1.1.98				0004164
9,2	2dxxA	SAH(SD)	2.1.1.98				0004164
9,2	2pckA	SAH(SD)	2.1.1.98				0004164
9,2	2dv3A	SAH(SD)	2.1.1.98				0004164
10,2	2pcgA	SAH(SD)	2.1.1.98				0004164
11,2	2el3A	SAH(SD)	2.1.1.98				0004164
11,2	2p6lA	SAH(SD)	2.1.1.98				0004164
12,2	2dekA	SAH(SD)	2.1.1.98				0004164
12,2	2e8hA	SAH(SD)	2.1.1.98				0004164
12,2	2e4nA	SAH(SD)	2.1.1.98				0004164
12,2	2huvA	SAH(SD)	2.1.1.98				0004164
12,2	2en5A	SAH(SD)	2.1.1.98				0004164
14,2	1ozvC	SAH(SD)	2.1.1.127	b.85.7.3, a.166.1.1			0030785
14,2	1ozvA	SAH(SD)	2.1.1.127	b.85.7.3, a.166.1.1			0030785
14,2	2h23C	SAH(SD)	2.1.1.127				0030785
14,2	1chwA	HXC(CM1)	2.3.1.74	c.95.1.2	CHS2_MEDSA	S	0016210
14,2	2h23B	SAH(SD)	2.1.1.127				0030785
15,2	1mlvC	SAH(SD)	2.1.1.127	b.85.7.3, a.166.1.1			0030785
16,2	1dl5B	SAH(SD)	2.1.1.77	d.197.1.1, c.66.1.7	PIMT_THEMA	S	0004719
16,2	1kr5A	SAH(SD)	2.1.1.77	c.66.1.7	PIMT_HUMAN	S	0004719
16,2	1i1nA	SAH(SD)	2.1.1.77	c.66.1.7	PIMT_HUMAN	S	0004719
16,2	1dl5A	SAH(SD)	2.1.1.77	d.197.1.1, c.66.1.7	PIMT_THEMA	S	0004719
20,2	1e6vA	TP7(S7)	2.8.4.1	a.89.1.1, d.58.31.2	MCRA_METKA		0050524
20,2	1e6vD	TP7(S7)	2.8.4.1	a.89.1.1, d.58.31.2			0050524
22,2	1hboA	TP7(S7)	2.8.4.1	a.89.1.1, d.58.31.2	MCRA_METTM		0050524
22,2	1hboD	TP7(S7)	2.8.4.1	a.89.1.1, d.58.31.2			0050524
24,2	1nbhC	SAM(CE)	2.1.1.20	c.66.1.5			0017174
24,2	1nbhB	SAM(CE)	2.1.1.20	c.66.1.5			0017174
24,2	1nbhA	SAM(CE)	2.1.1.20	c.66.1.5	GNMT_RAT	A,D,L,N,R,R,W,Y,Y,Y	0017174
24,2	1kiaB	SAM(CE)	2.1.1.20	c.66.1.5			0017174
24,2	1kiaC	SAM(CE)	2.1.1.20	c.66.1.5			0017174
24,2	1nbhD	SAM(CE)	2.1.1.20	c.66.1.5			0017174
25,2	1kiaA	SAM(CE)	2.1.1.20	c.66.1.5	GNMT_RAT	A,D,L,N,R,R,W,Y,Y,Y	0017174
25,2	1kiaD	SAM(CE)	2.1.1.20	c.66.1.5			0017174
28,2	1aibB	PMP(C4A)	2.6.1.1	c.67.1.1			0004069
28,2	1tatA	PLP(C4A)	2.6.1.1	c.67.1.1	AATM_CHICK	G,K,N,R,W	0004069
28,2	1yaaA	PLP(C4A)	2.6.1.1	c.67.1.1	AATC_YEAST	G,K,N,R,W	0004069
29,2	1aiaA	PMP(C4A)	2.6.1.1	c.67.1.1	AAT_ECOLI	G,H,N,R,W	0004069
29,2	1aicA	PMP(C4A)	2.6.1.1	c.67.1.1	AAT_ECOLI	G,H,N,R,W	0004069
30,2	2qb3A	PMP(C4A)	2.6.1.1		AAT_ECOLI	G,N,R,W	0004069
30,2	2qb2A	PMP(C4A)	2.6.1.1		AAT_ECOLI	G,N,R,W	0004069
30,2	2q7wA	PMP(C4A)	2.6.1.1		AAT_ECOLI	G,N,R,W	0004069
30,2	2qa3A	PMP(C4A)	2.6.1.1		AAT_ECOLI	G,N,R,W	0004069
32,2	1xvaA	SAM(CE)	2.1.1.20	c.66.1.5	GNMT_RAT	A,D,L,N,R,W,Y,Y	0017174
32,2	1gc4B	PLP(C4A)	2.6.1.1	c.67.1.1			0004069
32,2	1gc4C	PLP(C4A)	2.6.1.1	c.67.1.1			0004069
33,2	1gc3G	PLP(C4A)	2.6.1.1	c.67.1.1			0004069
34,2	1ascA	NPL(C4A)	2.6.1.1		AAT_ECOLI	G,K,N,R,W	0004069
35,2	1amqA	PMP(C4A)	2.6.1.1		AAT_ECOLI	G,K,N,R,W	0004069
35,2	1ivrA	CBA(C4A)	2.6.1.1	c.67.1.1	AATM_CHICK	G,K,N,R,W	0004069
36,2	1amrA	PMP(C4A)	2.6.1.1		AAT_ECOLI	G,K,N,R,W	0004069
37,2	1akbA	PPD(C4A)	2.6.1.1	c.67.1.1	AATM_CHICK	G,H,N,R,W	0004069
37,2	1amaA	PLA(C4A)	2.6.1.1		AATM_CHICK	G,K,N,R,W	0004069
37,2	1oxpA	IK2(C4A)	2.6.1.1		AATM_CHICK	G,K,N,R,W	0004069
37,2	1maqA	PGU(C4A)	2.6.1.1		AATM_CHICK	G,K,N,R,W	0004069
39,2	1akaA	PLP(C4A)	2.6.1.1	c.67.1.1	AATM_CHICK	G,H,N,R,W	0004069
39,2	1gc3F	PLP(C4A)	2.6.1.1	c.67.1.1			0004069
39,2	9aatA	PMP(C4A)	2.6.1.1	c.67.1.1	AATM_CHICK	G,K,N,R,W	0004069
40,2	1h1cA	PLP(C4A)	2.6.1.9	c.67.1.1	HIS8_THEMA	K	0004400
1,3	1fheA	GSW(SG2)	2.5.1.18		GST27_FASHE	Y	0004364
2,3	1pjqB	SAH(SD)	1.3.1.76 2.1.1.107 4.99.1.4	c.90.1.1, c.2.1.11, e.37.1.1			0043115 0004851 0051266
2,3	1h1tB	PNS(P24)	2.7.7.3	c.26.1.3			0004595
2,3	1qjcB	PNS(P24)	2.7.7.3	c.26.1.3			0004595
3,3	1pjsB	SAH(SD)	1.3.1.76 2.1.1.107 4.99.1.4	c.90.1.1, c.2.1.11, e.37.1.1			0043115 0004851 0051266
4,3	1pdaA	DPM(CHA)	2.5.1.61		HEM3_ECOLI	C	0004418
5,3	2jevB	NHQ(C2)	2.3.1.57				0004145
8,3	2huxA	SAH(SD)	2.1.1.98				0004164
8,3	2dshA	SAH(SD)	2.1.1.98				0004164
8,3	1wngA	SAH(SD)	2.1.1.98				0004164
8,3	2e7rA	SAH(SD)	2.1.1.98				0004164
8,3	2egbA	SAH(SD)	2.1.1.98				0004164
8,3	2eglA	SAH(SD)	2.1.1.98				0004164
8,3	2e08A	SAH(SD)	2.1.1.98				0004164
8,3	2dsgA	SAH(SD)	2.1.1.98				0004164
9,3	2dxvA	SAH(SD)	2.1.1.98				0004164
9,3	2e17A	SAH(SD)	2.1.1.98				0004164
9,3	2dxwA	SAH(SD)	2.1.1.98				0004164
10,3	2ehcA	SAH(SD)	2.1.1.98				0004164
10,3	2e07A	SAH(SD)	2.1.1.98				0004164
10,3	2el0A	SAH(SD)	2.1.1.98				0004164
10,3	2eeqA	SAH(SD)	2.1.1.98				0004164
10,3	2e16A	SAH(SD)	2.1.1.98				0004164
11,3	2pb5A	SAH(SD)	2.1.1.98				0004164
11,3	2eh4A	SAH(SD)	2.1.1.98				0004164
11,3	2ed5A	SAH(SD)	2.1.1.98				0004164
11,3	2owvA	SAH(SD)	2.1.1.98				0004164
12,3	2e8rA	SAH(SD)	2.1.1.98				0004164
12,3	2ek4A	SAH(SD)	2.1.1.98				0004164
12,3	2el1A	SAH(SD)	2.1.1.98				0004164
12,3	2p9dA	SAH(SD)	2.1.1.98				0004164
13,3	2pcaA	SAH(SD)	2.1.1.98				0004164
13,3	2ejzA	SAH(SD)	2.1.1.98				0004164
13,3	2ekaA	SAH(SD)	2.1.1.98				0004164
13,3	2ek2A	SAH(SD)	2.1.1.98				0004164
14,3	2h23A	SAH(SD)	2.1.1.127				0030785
15,3	1mlvA	SAH(SD)	2.1.1.127	b.85.7.3, a.166.1.1			0030785
17,3	2fy4A	COA(C3P)	2.3.1.6		CLAT_HUMAN	H,Q,S	0004102
17,3	2h3uA	COA(C3P)	2.3.1.7		CACP_MOUSE	A,H,S,T,Y	0004092
17,3	2h3pA	COA(C3P)	2.3.1.7		CACP_MOUSE	A,H,S,T,Y	0004092
18,3	2vfcB	COA(C3P)	2.3.1.5				0004060
19,3	1xclA	SAH(SD)	2.1.1.2	c.66.1.16	GAMT_RAT	D,E,E,M,M,W,Y	0030731
19,3	1xcjA	SAH(SD)	2.1.1.2	c.66.1.16	GAMT_RAT	D,E,E,M,M,W,Y	0030731
19,3	1zx0A	SAH(SD)	2.1.1.2		GAMT_HUMAN	D,E,E,M,M,W,Y	0030731
19,3	1zx0B	SAH(SD)	2.1.1.2				0030731
21,3	1vgqA	CAO(S1P)	2.8.3.16	c.123.1.1	FCTA_OXAFO	A,K,N	0033608
21,3	1t3zB	CAO(S1P)	2.8.3.16	c.123.1.1			0033608
21,3	1vgqB	CAO(S1P)	2.8.3.16	c.123.1.1			0033608
23,3	2an4B	SAH(SD)	2.1.1.28		PNMT_HUMAN	A,D,E,N,Y,Y,Y	0004603
23,3	2an3B	SAH(SD)	2.1.1.28		PNMT_HUMAN	A,D,E,N,Y,Y,Y	0004603
23,3	2an3A	SAH(SD)	2.1.1.28		PNMT_HUMAN	A,D,E,N,Y,Y,Y	0004603
23,3	2an4A	SAH(SD)	2.1.1.28		PNMT_HUMAN	A,D,E,N,Y,Y,Y	0004603
26,3	2ii4B	COA(C3P)	2.3.1.168				0043754
26,3	2ii4A	COA(C3P)	2.3.1.168		ODB2_BOVIN		0043754
27,3	2ii4F	COA(C3P)	2.3.1.168				0043754
27,3	2ii4E	COA(C3P)	2.3.1.168				0043754
27,3	2ii4D	COA(C3P)	2.3.1.168				0043754
29,3	1hnhA	COA(C3P)	2.3.1.41	c.95.1.2	FABH_ECOLI	H,N	0004315
29,3	1h1cB	PLP(C4A)	2.6.1.9	c.67.1.1	HIS8_THEMA	K	0004400
29,3	1h1cC	PLP(C4A)	2.6.1.9	c.67.1.1	HIS8_THEMA	K	0004400
29,3	1h1cD	PLP(C4A)	2.6.1.9	c.67.1.1	HIS8_THEMA	K	0004400
31,3	2ay7A	PLP(C4A)	2.6.1.57	c.67.1.1	TYRB_PARDE	K	0008793
31,3	1ay5A	PLP(C4A)	2.6.1.57	c.67.1.1	TYRB_PARDE	K	0008793
31,3	2ay5A	PLP(C4A)	2.6.1.57	c.67.1.1	TYRB_PARDE	K	0008793
32,3	1gc3B	PLP(C4A)	2.6.1.1	c.67.1.1			0004069
33,3	2imiA	GSH(SG2)	2.5.1.18				0004364
33,3	2imiB	GSH(SG2)	2.5.1.18				0004364
33,3	3aatA	PLP(C4A)	2.6.1.1		AAT_ECOLI	G,K,N,W	0004069
33,3	1gc3H	PLP(C4A)	2.6.1.1	c.67.1.1			0004069
34,3	2aatA	PMP(C4A)	2.6.1.1		AAT_ECOLI	A,G,N,R,W	0004069
34,3	1w7nA	PMP(C4A)	2.6.1.64 2.6.1.7 4.4.1.13	c.67.1.1	KAT1_HUMAN	G,K,N,R	0047316 0016212 0047804
35,3	1cq6A	PY4(C4A)	2.6.1.1	c.67.1.1	AAT_ECOLI	G,K,N,R,W	0004069
35,3	1c9cA	PP3(C4A)	2.6.1.1	c.67.1.1	AAT_ECOLI	G,K,N,R,W	0004069
35,3	1artA	PLP(C4A)	2.6.1.1		AAT_ECOLI	G,K,N,R,W	0004069
36,3	1cq8A	PY6(C4A)	2.6.1.1	c.67.1.1	AAT_ECOLI	G,K,N,R,W	0004069
36,3	1mapA	KET(C4A)	2.6.1.1		AATM_CHICK	G,K,N,R,W	0004069
36,3	1cq7A	PY5(C4A)	2.6.1.1	c.67.1.1	AAT_ECOLI	G,K,N,R,W	0004069
37,3	1akcA	PPE(C4A)	2.6.1.1	c.67.1.1	AATM_CHICK	G,H,N,R,W	0004069
38,3	1ahgB	PLP(C4A)	2.6.1.1	c.67.1.1			0004069
38,3	1arhB	PPD(C4A)	2.6.1.1	c.67.1.1			0004069
38,3	1arhA	PPD(C4A)	2.6.1.1	c.67.1.1	AAT_ECOLI	G,K,N,W	0004069
39,3	1ahgA	PLP(C4A)	2.6.1.1	c.67.1.1	AAT_ECOLI	G,K,N,R,W	0004069
39,3	1j32B	PLP(C4A)	2.6.1.1	c.67.1.1			0004069
40,3	1bkgA	PMP(C4A)	2.6.1.1	c.67.1.1	AAT_THET8	G,K,N,R,W	0004069
40,3	1bkgD	PMP(C4A)	2.6.1.1	c.67.1.1			0004069
40,3	1bkgB	PMP(C4A)	2.6.1.1	c.67.1.1			0004069
40,3	1bkgC	PMP(C4A)	2.6.1.1	c.67.1.1			0004069
1,4	1bjgA	TMF(CP1)	2.1.1.45		TYSY_ECOLI	C	0004799
1,4	1jscA	TPP(C2)	2.2.1.6	c.36.1.5, c.36.1.9, c.31.1.3	ILVB_YEAST		0003984
2,4	1s4dA	SAH(SD)	2.1.1.107	c.90.1.1	SUMT_PSEDE	M,T	0004851
3,4	2tddA	THF(CP1)	2.1.1.45		TYSY_LACCA	C	0004799
3,4	2p2xA	SAH(SD)	2.1.1.98				0004164
3,4	1s4dL	SAH(SD)	2.1.1.107	c.90.1.1	SUMT_PSEDE	M,P,T	0004851
3,4	1s4dE	SAH(SD)	2.1.1.107	c.90.1.1	SUMT_PSEDE	M,T	0004851
4,4	2ejzB	SAH(SD)	2.1.1.98				0004164
5,4	2pxaA	SAH(SD)	2.7.7.48 3.4.21.91		POLG_MVEV5	D,E,K,K	0003968
5,4	2p3lA	SAH(SD)	2.7.7.48		POLG_DEN26	D,E,K,K	0003968
5,4	2pxaB	SAH(SD)	2.7.7.48 3.4.21.91				0003968
8,4	3b8gA	COA(C3P)	2.3.1.1				0004042
8,4	1ejiD	THF(CP1)	2.1.2.1	c.67.1.4			0004372
8,4	1g4xA	PLP(C4A)	2.6.1.1	c.67.1.1	AAT_ECOLI	A,G,K,W	0004069
10,4	2eh2A	SAH(SD)	2.1.1.98				0004164
10,4	2owkA	SAH(SD)	2.1.1.98				0004164
11,4	2huqA	SAH(SD)	2.1.1.98				0004164
11,4	2e8sA	SAH(SD)	2.1.1.98				0004164
11,4	2owuA	SAH(SD)	2.1.1.98				0004164
11,4	2ejjA	SAH(SD)	2.1.1.98				0004164
11,4	2p6iA	SAH(SD)	2.1.1.98				0004164
12,4	2eleA	SAH(SD)	2.1.1.98				0004164
12,4	2hutA	SAH(SD)	2.1.1.98				0004164
12,4	2eh5A	SAH(SD)	2.1.1.98				0004164
12,4	2el2A	SAH(SD)	2.1.1.98				0004164
13,4	2eniA	SAH(SD)	2.1.1.98				0004164
13,4	2p5fA	SAH(SD)	2.1.1.98				0004164
13,4	2pcmA	SAH(SD)	2.1.1.98				0004164
13,4	2emrA	SAH(SD)	2.1.1.98				0004164
13,4	2p6dA	SAH(SD)	2.1.1.98				0004164
15,4	1susB	SAH(SD)	2.1.1.104				0042409
15,4	1suiA	SAH(SD)	2.1.1.104		CAMT_MEDSA	D,D,D,D,D,E,I,N,S,T	0042409
15,4	1suiB	SAH(SD)	2.1.1.104				0042409
15,4	1susA	SAH(SD)	2.1.1.104		CAMT_MEDSA	D,D,D,D,D,E,I,N,S,T	0042409
17,4	1t7qA	COA(C3P)	2.3.1.7	c.43.1.3	CACP_MOUSE	A,H,S,T,Y	0004092
17,4	1t7qB	COA(C3P)	2.3.1.7	c.43.1.3			0004092
17,4	2h3uB	COA(C3P)	2.3.1.7				0004092
19,4	1zx0D	SAH(SD)	2.1.1.2		GAMT_HUMAN	D,E,E,M,M,W,Y	0030731
19,4	1zx0C	SAH(SD)	2.1.1.2		GAMT_HUMAN	D,E,E,M,M,W,Y	0030731
20,4	1jg1A	SAH(SD)	2.1.1.77	c.66.1.7	PIMT_PYRFU	S	0004719
20,4	2h21A	SAM(CE)	2.1.1.127				0030785
21,4	1q0tB	SAH(SD)	2.1.1.72	c.66.1.28			0009007
22,4	6ctsA	CIC(C1)	2.3.3.1		CISY_CHICK	D,H,H	0004108
22,4	1chwB	HXC(CM1)	2.3.1.74	c.95.1.2			0016210
23,4	2an5B	SAH(SD)	2.1.1.28		PNMT_HUMAN	A,D,E,N,Y,Y,Y	0004603
23,4	2opbA	SAH(SD)	2.1.1.28		PNMT_HUMAN	A,D,E,N,Y,Y,Y	0004603
24,4	2a14A	SAH(SD)	2.1.1.49		INMT_HUMAN	G,L,N,Y,Y,Y	0030748
25,4	2i62C	SAH(SD)	2.1.1.1		NNMT_MOUSE	N,T,Y,Y,Y	0008112
25,4	2i62D	SAH(SD)	2.1.1.1		NNMT_MOUSE	N,T,Y,Y,Y	0008112
25,4	2i62A	SAH(SD)	2.1.1.1		NNMT_MOUSE	N,T,Y,Y,Y	0008112
25,4	2i62B	SAH(SD)	2.1.1.1		NNMT_MOUSE	N,T,Y,Y,Y	0008112
26,4	2z9wB	PXL(C4A)	2.6.1.30				0047300
27,4	2ii4C	COA(C3P)	2.3.1.168				0043754
28,4	1asmA	PLP(C4A)	2.6.1.1	c.67.1.1	AAT_ECOLI	G,K,N,R,W	0004069
28,4	1asmB	PLP(C4A)	2.6.1.1	c.67.1.1			0004069
29,4	1ay5B	PLP(C4A)	2.6.1.57	c.67.1.1	TYRB_PARDE	K	0008793
30,4	7aatA	PLP(C4A)	2.6.1.1	c.67.1.1	AATM_CHICK	G,K,N,W	0004069
30,4	7aatB	PLP(C4A)	2.6.1.1	c.67.1.1			0004069
30,4	1asfA	PLP(C4A)	2.6.1.1		AAT_ECOLI	G,K,N,R,W	0004069
30,4	1tarA	PLP(C4A)	2.6.1.1	c.67.1.1	AATM_CHICK	G,K,N,W	0004069
31,4	1asnB	PLP(C4A)	2.6.1.1	c.67.1.1			0004069
32,4	1asgA	PLP(C4A)	2.6.1.1		AAT_ECOLI	G,K,N,R,W	0004069
32,4	1czcA	PLP(C4A)	2.6.1.1	c.67.1.1	AAT_ECOLI	G,K,N,R,W	0004069
32,4	1g4vA	PLP(C4A)	2.6.1.1	c.67.1.1	AAT_ECOLI	A,G,K,W	0004069
34,4	1g7wA	PLP(C4A)	2.6.1.1	c.67.1.1	AAT_ECOLI	A,G,K,W	0004069
34,4	1g7xA	PLP(C4A)	2.6.1.1	c.67.1.1	AAT_ECOLI	A,G,K,W	0004069
35,4	1aamA	PLP(C4A)	2.6.1.1		AAT_ECOLI	G,K,N,R,W	0004069
38,4	1x2aA	PDG(C4A)	2.6.1.1		AAT_ECOLI	G,K,N,R,W	0004069
38,4	1x29A	PMG(C4A)	2.6.1.1		AAT_ECOLI	G,K,N,R,W	0004069
38,4	1x28B	PGU(C4A)	2.6.1.1				0004069
38,4	1x28A	PGU(C4A)	2.6.1.1		AAT_ECOLI	G,K,N,R,W	0004069
39,4	1x29B	PMG(C4A)	2.6.1.1				0004069
1,5	1jscB	TPP(C2)	2.2.1.6	c.36.1.5, c.36.1.9, c.31.1.3	ILVB_YEAST		0003984
1,5	6gstB	GTT(SG2)	2.5.1.18	a.45.1.1, c.47.1.5			0004364
1,5	1xw5A	GSH(SG2)	2.5.1.18	a.45.1.1, c.47.1.5	GSTM2_HUMAN	T,Y	0004364
1,5	6gstA	GTT(SG2)	2.5.1.18	a.45.1.1, c.47.1.5	GSTM1_RAT	Y	0004364
2,5	1s4dM	SAH(SD)	2.1.1.107	c.90.1.1	SUMT_PSEDE	M,T	0004851
2,5	1s4dF	SAH(SD)	2.1.1.107	c.90.1.1	SUMT_PSEDE	M,T	0004851
3,5	1s4dH	SAH(SD)	2.1.1.107	c.90.1.1	SUMT_PSEDE	M,T	0004851
3,5	1s4dJ	SAH(SD)	2.1.1.107	c.90.1.1	SUMT_PSEDE	M,T	0004851
3,5	2pxcA	SAM(CE)	2.7.7.48 3.4.21.91		POLG_MVEV5	D,E,K,K	0003968
4,5	2owfA	SAH(SD)	2.1.1.98				0004164
5,5	2px5B	SAH(SD)	2.7.7.48 3.4.21.91		POLG_MVEV5	D,E,K,K	0003968
6,5	2px4A	SAH(SD)	2.7.7.48 3.4.21.91		POLG_MVEV5	D,E,K,K	0003968
6,5	2px2B	SAH(SD)	2.7.7.48 3.4.21.91				0003968
6,5	2p41A	SAH(SD)	2.7.7.48		POLG_DEN26	D,E,K,K	0003968
6,5	2px2A	SAH(SD)	2.7.7.48 3.4.21.91		POLG_MVEV5	D,E,K,K	0003968
9,5	2cntB	COA(C3P)	2.3.1.128				0008999
9,5	2bwoD	SCA(CS2)	2.3.1.37				0003870
10,5	2pciA	SAH(SD)	2.1.1.98				0004164
11,5	2p2xA	SAH(SD)	2.1.1.98				0004164
12,5	2e8qA	SAH(SD)	2.1.1.98				0004164
13,5	2hr8A	SAH(SD)	2.1.1.98				0004164
14,5	1susC	SAH(SD)	2.1.1.104				0042409
15,5	1iidA	NHM(CP)	2.3.1.97	d.108.1.2	NMT_YEAST	L	0004379
16,5	1n6aA	SAM(CE)	2.1.1.43	b.76.2.1, b.85.7.1	SETD7_HUMAN	Y,Y	0018024
16,5	2h21B	SAM(CE)	2.1.1.127				0030785
16,5	1n6cA	SAM(CE)	2.1.1.43	b.76.2.1, b.85.7.1	SETD7_HUMAN	Y,Y	0018024
18,5	1yfjC	SAH(SD)	2.1.1.72				0009007
18,5	1yfjA	SAH(SD)	2.1.1.72		DMA_BPT4	D,D,K,Y	0009007
18,5	1yfjB	SAH(SD)	2.1.1.72				0009007
18,5	1yf3A	SAH(SD)	2.1.1.72		DMA_BPT4	D,D,K,Y	0009007
18,5	1yfjE	SAH(SD)	2.1.1.72				0009007
19,5	1yfjD	SAH(SD)	2.1.1.72		DMA_BPT4	D,D,K,Y	0009007
19,5	1q0sA	SAH(SD)	2.1.1.72	c.66.1.28	DMA_BPT4	D,D,K,Y	0009007
20,5	2h21C	SAM(CE)	2.1.1.127				0030785
21,5	1ndiA	COA(C3P)	2.3.1.7	c.43.1.3	CACP_MOUSE	A,H,S,T,Y	0004092
22,5	2onyB	SAH(SD)	2.1.1.28		PNMT_HUMAN	A,D,E,N,Y,Y,Y	0004603
23,5	2g8nB	SAH(SD)	2.1.1.28		PNMT_HUMAN	A,D,E,N,Y,Y,Y	0004603
23,5	2an5A	SAH(SD)	2.1.1.28		PNMT_HUMAN	A,D,E,N,Y,Y,Y	0004603
23,5	1yz3B	SAH(SD)	2.1.1.28		PNMT_HUMAN	A,D,E,N,Y,Y,Y	0004603
23,5	2g71B	SAH(SD)	2.1.1.28		PNMT_HUMAN	A,D,E,N,Y,Y,Y	0004603
24,5	2g71A	SAH(SD)	2.1.1.28		PNMT_HUMAN	A,D,E,N,Y,Y,Y	0004603
24,5	1yz3A	SAH(SD)	2.1.1.28		PNMT_HUMAN	A,D,E,N,Y,Y,Y	0004603
26,5	1dlvB	COA(C3P)	2.3.1.9	c.95.1.1			0003985
26,5	1dlvD	COA(C3P)	2.3.1.9	c.95.1.1			0003985
26,5	1qflD	COA(C3P)	2.3.1.9	c.95.1.1			0003985
26,5	2z9wA	PXL(C4A)	2.6.1.30				0047300
28,5	1yaaD	PLP(C4A)	2.6.1.1	c.67.1.1			0004069
29,5	8aatA	PLP(C4A)	2.6.1.1	c.67.1.1	AATM_CHICK	G,K,N,W	0004069
29,5	8aatB	PLP(C4A)	2.6.1.1	c.67.1.1			0004069
30,5	1tarB	PLP(C4A)	2.6.1.1	c.67.1.1			0004069
32,5	2d5yA	PLP(C4A)	2.6.1.1		AAT_ECOLI	G,K,N,R,W	0004069
32,5	2d64A	PLP(C4A)	2.6.1.1		AAT_ECOLI	G,K,N,R,W	0004069
32,5	2d63A	PLP(C4A)	2.6.1.1		AAT_ECOLI	G,K,N,R,W	0004069
33,5	2d7zA	PLP(C4A)	2.6.1.1		AAT_ECOLI	G,K,N,R,W	0004069
33,5	2d66A	PLP(C4A)	2.6.1.1		AAT_ECOLI	G,K,N,R,W	0004069
33,5	2d61A	PLP(C4A)	2.6.1.1		AAT_ECOLI	G,K,N,R,W	0004069
33,5	2d65A	PLP(C4A)	2.6.1.1		AAT_ECOLI	G,K,N,R,W	0004069
33,5	1yooA	PLP(C4A)	2.6.1.1		AAT_ECOLI	G,K,N,R,W	0004069
34,5	2d7yA	PLP(C4A)	2.6.1.1		AAT_ECOLI	G,K,N,R,W	0004069
35,5	1aawA	PLP(C4A)	2.6.1.1		AAT_ECOLI	G,K,N,R,W	0004069
35,5	5eaaA	PLP(C4A)	2.6.1.1	c.67.1.1	AAT_ECOLI	G,K,N,R,W	0004069
35,5	1ix6A	PLP(C4A)	2.6.1.1	c.67.1.1	AAT_ECOLI	G,K,N,R,W	0004069
35,5	1arsA	PLP(C4A)	2.6.1.1		AAT_ECOLI	G,K,N,R,W	0004069
35,5	1ix7A	PLP(C4A)	2.6.1.1	c.67.1.1	AAT_ECOLI	G,K,N,R,W	0004069
36,5	1b4xA	PLP(C4A)	2.6.1.1	c.67.1.1	AAT_ECOLI	G,K,N,R,W	0004069
37,5	1aheB	PLP(C4A)	2.6.1.1	c.67.1.1			0004069
37,5	1rv3A	PLP(C4A)	2.1.2.1	c.67.1.4	GLYC_RABIT	C,H,K	0004372
38,5	1tatB	PLP(C4A)	2.6.1.1	c.67.1.1			0004069
38,5	1x2aB	PDG(C4A)	2.6.1.1				0004069
38,5	1yaaB	PLP(C4A)	2.6.1.1	c.67.1.1			0004069
40,5	1argA	PPD(C4A)	2.6.1.1	c.67.1.1	AAT_ECOLI	G,K,N,R,W	0004069
40,5	1tasA	PLA(C4A)	2.6.1.1	c.67.1.1	AATM_CHICK	G,K,N,R,W	0004069
40,5	1aslA	PLA(C4A)	2.6.1.1	c.67.1.1	AAT_ECOLI	G,K,N,R,W	0004069
40,5	1aslB	PLA(C4A)	2.6.1.1	c.67.1.1			0004069
40,5	1argB	PPD(C4A)	2.6.1.1	c.67.1.1			0004069
40,5	1tasB	PLA(C4A)	2.6.1.1	c.67.1.1			0004069
1,6	1pjsA	SAH(SD)	1.3.1.76 2.1.1.107 4.99.1.4	c.90.1.1, c.2.1.11, e.37.1.1			0043115 0004851 0051266
2,6	1s4dI	SAH(SD)	2.1.1.107	c.90.1.1	SUMT_PSEDE	M,T	0004851
2,6	1s4dD	SAH(SD)	2.1.1.107	c.90.1.1	SUMT_PSEDE	M,T	0004851
2,6	1s4dK	SAH(SD)	2.1.1.107	c.90.1.1	SUMT_PSEDE	M,T	0004851
3,6	1s4dG	SAH(SD)	2.1.1.107	c.90.1.1	SUMT_PSEDE	M,T	0004851
4,6	2px8A	SAH(SD)	2.7.7.48 3.4.21.91		POLG_MVEV5	D,E,K,K	0003968
4,6	2p3oA	SAH(SD)	2.7.7.48		POLG_DEN27	D,E,K,K	0003968
5,6	2px8B	SAH(SD)	2.7.7.48 3.4.21.91		POLG_MVEV5	D,E,K,K	0003968
5,6	1l9kA	SAH(SD)	2.7.7.48 3.4.21.91	c.66.1.25	POLG_DEN2P	D,E,K,K	0003968
5,6	2px5A	SAH(SD)	2.7.7.48 3.4.21.91		POLG_MVEV5	D,E,K,K	0003968
5,6	2p1dA	SAH(SD)	2.7.7.48		POLG_DEN27	D,E,K,K	0003968
6,6	1r6aA	SAH(SD)	2.7.7.48 3.4.21.91	c.66.1.25	POLG_DEN26	D,E,K,K	0003968
6,6	2p3qA	SAH(SD)	2.7.7.48		POLG_DEN27	D,E,K,K	0003968
7,6	2cnmB	COA(C3P)	2.3.1.128				0008999
8,6	2cnmC	COA(C3P)	2.3.1.128				0008999
9,6	2cntC	COA(C3P)	2.3.1.128				0008999
9,6	2cntA	COA(C3P)	2.3.1.128				0008999
9,6	2cntD	COA(C3P)	2.3.1.128				0008999
11,6	1gc3D	PLP(C4A)	2.6.1.1	c.67.1.1			0004069
11,6	1gc3A	PLP(C4A)	2.6.1.1	c.67.1.1	AAT_THET8	G,K,N,R,W	0004069
11,6	1gc3C	PLP(C4A)	2.6.1.1	c.67.1.1			0004069
12,6	1ix8A	PLP(C4A)	2.6.1.1	c.67.1.1	AAT_ECOLI	A,G,K,W	0004069
13,6	1mjaA	COA(C3P)	2.3.1.48	d.108.1.1	ESA1_YEAST	S,T	0004402
13,6	1bjgA	TMF(CP1)	2.1.1.45		TYSY_ECOLI	C	0004799
14,6	1suiD	SAH(SD)	2.1.1.104				0042409
14,6	1susD	SAH(SD)	2.1.1.104				0042409
15,6	1svuB	SAH(SD)	2.1.1.37	c.66.1.26	MTH1_HAEPH	C	0003886
17,6	2vjkB	COA(C3P)	2.8.3.16				0033608
17,6	2vjlB	COA(C3P)	2.8.3.16				0033608
19,6	1yf3B	SAH(SD)	2.1.1.72				0009007
20,6	1p91B	SAM(CE)	2.1.1.51	c.66.1.33	RLMA_ECOLI	H,Y	0008989
21,6	2pnrC	RED(S6)	2.3.1.12		ODP2_HUMAN		0004742
22,6	1n7jB	SAH(SD)	2.1.1.28	c.66.1.15	PNMT_HUMAN	A,D,E,N,Y,Y,Y	0004603
22,6	2onzB	SAH(SD)	2.1.1.28		PNMT_HUMAN	A,D,E,N,Y,Y,Y	0004603
22,6	1hnnA	SAH(SD)	2.1.1.28	c.66.1.15	PNMT_HUMAN	A,D,E,N,Y,Y,Y	0004603
22,6	2opbB	SAH(SD)	2.1.1.28		PNMT_HUMAN	A,D,E,N,Y,Y,Y	0004603
23,6	2onzA	SAH(SD)	2.1.1.28		PNMT_HUMAN	A,D,E,N,Y,Y,Y	0004603
23,6	1hnnB	SAH(SD)	2.1.1.28	c.66.1.15	PNMT_HUMAN	A,D,E,N,Y,Y,Y	0004603
23,6	1n7iB	SAH(SD)	2.1.1.28	c.66.1.15	PNMT_HUMAN	A,D,E,N,Y,Y,Y	0004603
24,6	2onyA	SAH(SD)	2.1.1.28		PNMT_HUMAN	A,D,E,N,Y,Y,Y	0004603
24,6	2obfB	SAH(SD)	2.1.1.28		PNMT_HUMAN	A,D,E,N,Y,Y,Y	0004603
25,6	1qflC	COA(C3P)	2.3.1.9	c.95.1.1			0003985
26,6	1dlvC	COA(C3P)	2.3.1.9	c.95.1.1			0003985
27,6	1nl7A	COA(C3P)	2.3.1.9	c.95.1.1	THIL_ZOORA	C,H	0003985
27,6	1qflB	COA(C3P)	2.3.1.9	c.95.1.1			0003985
27,6	1nl7B	COA(C3P)	2.3.1.9	c.95.1.1			0003985
29,6	1asnA	PLP(C4A)	2.6.1.1	c.67.1.1	AAT_ECOLI	G,K,N,R,W	0004069
29,6	2ay6B	PLP(C4A)	2.6.1.57	c.67.1.1	TYRB_PARDE	K	0008793
30,6	1ay4A	PLP(C4A)	2.6.1.57	c.67.1.1	TYRB_PARDE	K	0008793
31,6	2ay1A	PLP(C4A)	2.6.1.57	c.67.1.1	TYRB_PARDE	K	0008793
31,6	2ay8A	PLP(C4A)	2.6.1.57	c.67.1.1	TYRB_PARDE	K	0008793
31,6	2ay3A	PLP(C4A)	2.6.1.57	c.67.1.1	TYRB_PARDE	K	0008793
31,6	1ay8A	PLP(C4A)	2.6.1.57	c.67.1.1	TYRB_PARDE	K	0008793
31,6	2ay9A	PLP(C4A)	2.6.1.57	c.67.1.1	TYRB_PARDE	K	0008793
31,6	2ay2A	PLP(C4A)	2.6.1.57	c.67.1.1	TYRB_PARDE	K	0008793
32,6	2ay4A	PLP(C4A)	2.6.1.57	c.67.1.1	TYRB_PARDE	K	0008793
33,6	1czeA	PLP(C4A)	2.6.1.1	c.67.1.1	AAT_ECOLI	G,K,N,R,W	0004069
34,6	1qirA	PLP(C4A)	2.6.1.1	c.67.1.1	AAT_ECOLI	G,K,N,R,W	0004069
34,6	1qisA	PLP(C4A)	2.6.1.1	c.67.1.1	AAT_ECOLI	G,K,N,R,W	0004069
34,6	1qitA	PLP(C4A)	2.6.1.1	c.67.1.1	AAT_ECOLI	G,K,N,R,W	0004069
34,6	1aseA	NOP(C4A)	2.6.1.1		AAT_ECOLI	G,K,N,R,W	0004069
35,6	1asaA	PLP(C4A)	2.6.1.1		AAT_ECOLI	G,K,N,R,W	0004069
36,6	1ahfB	PLP(C4A)	2.6.1.1	c.67.1.1			0004069
37,6	1ahyA	PLP(C4A)	2.6.1.1	c.67.1.1	AAT_ECOLI	G,K,N,R,W	0004069
37,6	1ahyB	PLP(C4A)	2.6.1.1	c.67.1.1			0004069
37,6	1aheA	PLP(C4A)	2.6.1.1	c.67.1.1	AAT_ECOLI	G,K,N,R,W	0004069
37,6	1ahfA	PLP(C4A)	2.6.1.1	c.67.1.1	AAT_ECOLI	G,K,N,R,W	0004069
38,6	1ariB	PLP(C4A)	2.6.1.1	c.67.1.1			0004069
39,6	2g72B	SAM(CE)	2.1.1.28		PNMT_HUMAN	A,D,E,N,Y,Y,Y	0004603
39,6	1hndA	COA(C3P)	2.3.1.41	c.95.1.2	FABH_ECOLI	C,H,N	0004315
39,6	2g70B	SAM(CE)	2.1.1.28		PNMT_HUMAN	A,D,E,N,Y,Y,Y	0004603
39,6	1ariA	PLP(C4A)	2.6.1.1	c.67.1.1	AAT_ECOLI	G,H,K,N,R	0004069
40,6	1aiaB	PMP(C4A)	2.6.1.1	c.67.1.1			0004069
40,6	1ajsA	PLA(C4A)	2.6.1.1	c.67.1.1	AATC_PIG	G,K,N,R,W	0004069
1,7	2ii4G	COA(C3P)	2.3.1.168				0043754
1,7	1pjtA	SAH(SD)	1.3.1.76 2.1.1.107 4.99.1.4	c.90.1.1, c.2.1.11, e.37.1.1			0043115 0004851 0051266
1,7	2ii4H	COA(C3P)	2.3.1.168				0043754
2,7	1s4dB	SAH(SD)	2.1.1.107	c.90.1.1	SUMT_PSEDE	M,T	0004851
3,7	1ypnA	DPM(CHA)	2.5.1.61		HEM3_ECOLI	C	0004418
3,7	2ypnA	DPM(CHA)	2.5.1.61	d.50.2.1, c.94.1.1			0004418
3,7	1gtkA	DPM(CHA)	2.5.1.61	d.50.2.1, c.94.1.1			0004418
6,7	2gdrE	GTT(SG2)	2.5.1.18				0004364
6,7	2gdrC	GTT(SG2)	2.5.1.18				0004364
7,7	2dsaC	GTT(SG2)	2.5.1.18				0004364
7,7	2gdrF	GTT(SG2)	2.5.1.18				0004364
7,7	2gdrD	GTT(SG2)	2.5.1.18				0004364
7,7	2dsaA	GTT(SG2)	2.5.1.18				0004364
9,7	1fw1A	GSH(SG2)	2.5.1.18 5.2.1.2	a.45.1.1, c.47.1.5	MAAI_HUMAN	Q,Q,V	0004364 0016034
9,7	1jqeA	SAH(SD)	2.1.1.8	c.66.1.19	HNMT_HUMAN	E,E,G,I,Q,S	0046539
10,7	1geyA	PPE(C4A)	2.6.1.9	c.67.1.1	HIS8_ECOLI	K	0004400
11,7	1i29A	PLP(C4A)	2.8.1.7 4.4.1.16	c.67.1.3	SUFS_ECOLI	C,K	0031071 0009000
12,7	1asbA	PLP(C4A)	2.6.1.1		AAT_ECOLI	G,K,N,R,W	0004069
13,7	1cm0A	COA(C3P)	2.3.1.48	d.108.1.1			0004402
13,7	1mj9A	COA(C3P)	2.3.1.48	d.108.1.1	ESA1_YEAST	S,S,T	0004402
13,7	1fy7A	COA(C3P)	2.3.1.48	d.108.1.1	ESA1_YEAST	C,S,T	0004402
16,7	1td2A	PXL(C4A)	2.7.1.35	c.72.1.5	PDXY_ECOLI	D,S,T	0008478
16,7	1q6yA	COA(C3P)	2.8.3.16	c.123.1.1	FCTA_ECOLI	D,H,N	0033608
16,7	1bt4A	PLP(C4A)	2.6.1.52	c.67.1.4	SERC_BACCI	D,K,Q,T,W	0004648
18,7	1pegB	SAH(SD)	2.1.1.43	b.85.7.1			0018024
18,7	1pegA	SAH(SD)	2.1.1.43	b.85.7.1			0018024
18,7	1q0tA	SAH(SD)	2.1.1.72	c.66.1.28	DMA_BPT4	D,D,K,Y	0009007
20,7	1rfuA	PLP(C4A)	2.7.1.35	c.72.1.5	PDXK_SHEEP	D,S,T,Y,Y	0008478
20,7	1rfuG	PLP(C4A)	2.7.1.35	c.72.1.5			0008478
20,7	1rfuF	PLP(C4A)	2.7.1.35	c.72.1.5			0008478
20,7	1rfuD	PLP(C4A)	2.7.1.35	c.72.1.5			0008478
20,7	1rfuB	PLP(C4A)	2.7.1.35	c.72.1.5			0008478
20,7	1rfuE	PLP(C4A)	2.7.1.35	c.72.1.5			0008478
20,7	1rfuH	PLP(C4A)	2.7.1.35	c.72.1.5			0008478
20,7	1rfuC	PLP(C4A)	2.7.1.35	c.72.1.5			0008478
23,7	1wl4A	COA(C3P)	2.3.1.9		THIC_HUMAN	C,H	0003985
23,7	2g8nA	SAH(SD)	2.1.1.28		PNMT_HUMAN	A,D,E,N,Y,Y,Y	0004603
24,7	2obfA	SAH(SD)	2.1.1.28		PNMT_HUMAN	A,D,E,N,Y,Y,Y	0004603
24,7	1n7iA	SAH(SD)	2.1.1.28	c.66.1.15	PNMT_HUMAN	A,D,E,N,Y,Y,Y	0004603
24,7	1n7jA	SAH(SD)	2.1.1.28	c.66.1.15	PNMT_HUMAN	A,D,E,N,Y,Y,Y	0004603
25,7	1qflA	COA(C3P)	2.3.1.9	c.95.1.1	THIL_ZOORA	C,H	0003985
26,7	1krvB	COA(C3P)	2.3.1.18	b.81.1.3			0008870
26,7	1dlvA	COA(C3P)	2.3.1.9	c.95.1.1	THIL_ZOORA	C,C,H	0003985
26,7	1krvA	COA(C3P)	2.3.1.18	b.81.1.3			0008870
28,7	2ay7B	PLP(C4A)	2.6.1.57	c.67.1.1	TYRB_PARDE	K	0008793
28,7	2ay9B	PLP(C4A)	2.6.1.57	c.67.1.1	TYRB_PARDE	K	0008793
28,7	2ay1B	PLP(C4A)	2.6.1.57	c.67.1.1	TYRB_PARDE	K	0008793
28,7	2ay2B	PLP(C4A)	2.6.1.57	c.67.1.1	TYRB_PARDE	K	0008793
30,7	5bj3A	PLP(C4A)	2.6.1.1	c.67.1.1			0004069
30,7	5bj3D	PLP(C4A)	2.6.1.1	c.67.1.1			0004069
30,7	5bj3B	PLP(C4A)	2.6.1.1	c.67.1.1			0004069
30,7	5bj3C	PLP(C4A)	2.6.1.1	c.67.1.1			0004069
30,7	1b5pB	PLP(C4A)	2.6.1.1	c.67.1.1			0004069
33,7	1j32A	PLP(C4A)	2.6.1.1	c.67.1.1			0004069
33,7	1b5oB	PLP(C4A)	2.6.1.1	c.67.1.1			0004069
33,7	5bj4A	PLP(C4A)	2.6.1.1	c.67.1.1	AAT_THET8	G,K,N,R,W	0004069
33,7	1b5oA	PLP(C4A)	2.6.1.1	c.67.1.1	AAT_THET8	G,K,N,R,W	0004069
33,7	1b5pA	PLP(C4A)	2.6.1.1	c.67.1.1	AAT_THET8	G,K,N,R,W	0004069
33,7	5bj4B	PLP(C4A)	2.6.1.1	c.67.1.1			0004069
36,7	1n0hB	TPP(C2)	2.2.1.6	c.36.1.5, c.36.1.9, c.31.1.3	ILVB_YEAST		0003984
36,7	2cstB	PLP(C4A)	2.6.1.1	c.67.1.1			0004069
36,7	2cstA	PLP(C4A)	2.6.1.1	c.67.1.1	AATC_CHICK	G,K,N,R,W	0004069
38,7	2bi5B	PLP(C4A)	2.6.1.52		SERC_BACAO	D,K,Q,T,W	0004648
38,7	2bi3B	PLP(C4A)	2.6.1.52		SERC_BACAO	D,K,Q,T,W	0004648
38,7	2bigB	PLP(C4A)	2.6.1.52		SERC_BACAO	D,K,Q,T,W	0004648
39,7	2bi9B	PLP(C4A)	2.6.1.52		SERC_BACAO	D,K,Q,T,W	0004648
40,7	1w23A	PLP(C4A)	2.6.1.52	c.67.1.4	SERC_BACAO	D,K,Q,R,T,W	0004648
40,7	2biaB	PLP(C4A)	2.6.1.52		SERC_BACAO	D,K,Q,T,W	0004648
40,7	1w23B	PLP(C4A)	2.6.1.52	c.67.1.4	SERC_BACAO	D,K,Q,T,W	0004648
1,8	1d2hD	SAH(SD)	2.1.1.20	c.66.1.5			0017174
1,8	2yqzA	SAM(CE)	2.1.1.-				0008168
2,8	1dugA	GSH(SG2)	2.5.1.18	a.45.1.1, c.47.1.5	GST26_SCHJA	Y	0004364
2,8	1dugB	GSH(SG2)	2.5.1.18	a.45.1.1, c.47.1.5			0004364
2,8	1d2hA	SAH(SD)	2.1.1.20	c.66.1.5	GNMT_RAT	A,D,K,L,N,Y	0017174
3,8	6gsyA	GTT(SG2)	2.5.1.18	a.45.1.1, c.47.1.5	GSTM1_RAT	Y	0004364
3,8	1d2hB	SAH(SD)	2.1.1.20	c.66.1.5			0017174
4,8	2pmtC	GTT(SG2)	2.5.1.18	a.45.1.1, c.47.1.5			0004364
4,8	2pmtA	GTT(SG2)	2.5.1.18	a.45.1.1, c.47.1.5	GST_PROMI	C	0004364
4,8	2pmtD	GTT(SG2)	2.5.1.18	a.45.1.1, c.47.1.5			0004364
4,8	2pmtB	GTT(SG2)	2.5.1.18	a.45.1.1, c.47.1.5			0004364
5,8	2gdrB	GTT(SG2)	2.5.1.18				0004364
6,8	2dsaD	GTT(SG2)	2.5.1.18				0004364
6,8	2dsaB	GTT(SG2)	2.5.1.18				0004364
6,8	2gdrA	GTT(SG2)	2.5.1.18				0004364
8,8	1a0fB	GTS(SG2)	2.5.1.18	a.45.1.1, c.47.1.5			0004364
8,8	1n2aA	GTS(SG2)	2.5.1.18	a.45.1.1, c.47.1.5	GST_ECOLI	C,H,K,V	0004364
10,8	1yjzA	PLP(C4A)	2.1.2.1		GLYA_GEOKA	M	0004372
10,8	1fg7A	PMP(C4A)	2.6.1.9	c.67.1.1	HIS8_ECOLI	K	0004400
10,8	1fg3A	PLP(C4A)	2.6.1.9	c.67.1.1	HIS8_ECOLI	K	0004400
11,8	1w3uA	PLP(C4A)	2.6.1.52	c.67.1.4	SERC_BACCI	D,K,Q,T,W	0004648
12,8	1kmjA	PLP(C4A)	2.8.1.7 4.4.1.16	c.67.1.3	SUFS_ECOLI	K	0031071 0009000
13,8	8mhtA	SAH(SD)	2.1.1.37	c.66.1.26	MTH1_HAEPH	C	0003886
14,8	2qrvA	SAH(SD)	2.1.1.37		DNM3A_RAT	C	0003886
15,8	2rfiA	SAH(SD)	2.1.1.43		EHMT1_HUMAN	Y,Y	0018024
15,8	1g55A	SAH(SD)	2.1.1.37	c.66.1.26			0003886
15,8	2qrvD	SAH(SD)	2.1.1.37				0003886
15,8	2qrvE	SAH(SD)	2.1.1.37				0003886
17,8	3bo5A	SAH(SD)	2.1.1.43				0018024
17,8	1zkkD	SAH(SD)	2.1.1.43				0018024
17,8	1zkkB	SAH(SD)	2.1.1.43		SETD8_HUMAN	Y	0018024
17,8	1zkkC	SAH(SD)	2.1.1.43				0018024
18,8	1aj8A	COA(C3P)	2.3.3.1	a.103.1.1	CISY_PYRFU	D,H	0004108
19,8	2vjoB	COA(C3P)	2.8.3.16				0033608
19,8	1a59A	COA(C3P)	2.3.3.1		CISY_ABDS2	D,H	0004108
23,8	1u2zB	SAH(SD)	2.1.1.43	c.66.1.31			0018024
23,8	1u2zC	SAH(SD)	2.1.1.43	c.66.1.31			0018024
23,8	1u2zA	SAH(SD)	2.1.1.43	c.66.1.31	DOT1_YEAST	E,L	0018024
25,8	1p5rA	COA(C3P)	2.8.3.16	c.123.1.1	FCTA_OXAFO	D,K,N	0033608
25,8	1kqaC	COA(C3P)	2.3.1.18	b.81.1.3			0008870
27,8	2ay5B	PLP(C4A)	2.6.1.57	c.67.1.1	TYRB_PARDE	K	0008793
27,8	1ay8B	PLP(C4A)	2.6.1.57	c.67.1.1	TYRB_PARDE	K	0008793
27,8	2ay3B	PLP(C4A)	2.6.1.57	c.67.1.1	TYRB_PARDE	K	0008793
28,8	2ay8B	PLP(C4A)	2.6.1.57	c.67.1.1	TYRB_PARDE	K	0008793
29,8	1ahxA	PLP(C4A)	2.6.1.1	c.67.1.1	AAT_ECOLI	G,K,N,R,W	0004069
29,8	2ay4B	PLP(C4A)	2.6.1.57	c.67.1.1	TYRB_PARDE	K	0008793
29,8	1ay4B	PLP(C4A)	2.6.1.57	c.67.1.1	TYRB_PARDE	K	0008793
29,8	2ay6A	PLP(C4A)	2.6.1.57	c.67.1.1	TYRB_PARDE	K	0008793
32,8	2z9xB	PXL(C4A)	2.6.1.30				0047300
32,8	2z9xA	PXL(C4A)	2.6.1.30				0047300
32,8	1p3wB	PLP(C4A)	2.8.1.7	c.67.1.3	ISCS_ECOLI	K	0031071
32,8	1p3wA	PLP(C4A)	2.8.1.7	c.67.1.3			0031071
32,8	1o4sA	PLP(C4A)	2.6.1.1	c.67.1.1	AAT_THEMA	G,K,N,R,W	0004069
32,8	1o4sB	PLP(C4A)	2.6.1.1	c.67.1.1	AAT_THEMA	G,K,N,R,W	0004069
34,8	2ihvD	TPP(C2)	2.5.1.66				0033848
34,8	2ihvB	TPP(C2)	2.5.1.66				0033848
34,8	2ihvA	TPP(C2)	2.5.1.66				0033848
35,8	2ihtA	TPP(C2)	2.5.1.66				0033848
35,8	2ihtB	TPP(C2)	2.5.1.66				0033848
35,8	2ihvC	TPP(C2)	2.5.1.66				0033848
35,8	2ihtC	TPP(C2)	2.5.1.66				0033848
35,8	2ihtD	TPP(C2)	2.5.1.66				0033848
37,8	2bieA	PLP(C4A)	2.6.1.52		SERC_BACAO	D,K,Q,R,T,W	0004648
37,8	2bi2B	PLP(C4A)	2.6.1.52		SERC_BACAO	D,K,Q,T,W	0004648
37,8	2bi1B	PLP(C4A)	2.6.1.52		SERC_BACAO	D,K,Q,T,W	0004648
37,8	2bhxB	PLP(C4A)	2.6.1.52		SERC_BACAO	D,K,Q,T,W	0004648
38,8	2bi1A	PLP(C4A)	2.6.1.52		SERC_BACAO	D,K,Q,R,T,W	0004648
38,8	2bhxA	PLP(C4A)	2.6.1.52		SERC_BACAO	D,K,Q,R,T,W	0004648
39,8	2bi2A	PLP(C4A)	2.6.1.52		SERC_BACAO	D,K,Q,R,T,W	0004648
39,8	2bwoB	PLP(C4A)	2.3.1.37				0003870
40,8	2bi9A	PLP(C4A)	2.6.1.52		SERC_BACAO	D,K,Q,R,T,W	0004648
40,8	2bi5A	PLP(C4A)	2.6.1.52		SERC_BACAO	D,K,Q,R,T,W	0004648
40,8	2bi3A	PLP(C4A)	2.6.1.52		SERC_BACAO	D,K,Q,R,T,W	0004648
40,8	2bigA	PLP(C4A)	2.6.1.52		SERC_BACAO	D,K,Q,R,T,W	0004648
40,8	2biaA	PLP(C4A)	2.6.1.52		SERC_BACAO	D,K,Q,R,T,W	0004648
1,9	1m99A	GTS(SG2)	2.5.1.18	a.45.1.1, c.47.1.5	GST26_SCHJA	Y	0004364
1,9	2yqzB	SAM(CE)	2.1.1.-				0008168
1,9	2cjhA	PLP(C4A)	2.6.1.36		LAT_MYCTU	K	0045484
3,9	1fpxA	SAM(CE)	2.1.1.150	a.4.5.29, c.66.1.12	7OMT8_MEDSA	D,G,H,K	0033800
4,9	2ntoA	GTT(SG2)	2.5.1.18		GST_OCHAN	C,H,K,V	0004364
4,9	1pmtA	GTT(SG2)	2.5.1.18		GST_PROMI	C	0004364
6,9	1xw5B	GSH(SG2)	2.5.1.18	a.45.1.1, c.47.1.5			0004364
7,9	1yj6B	GSH(SG2)	2.5.1.18				0004364
7,9	1yj6A	GSH(SG2)	2.5.1.18		GSTM1_HUMAN	Y	0004364
7,9	1xw6C	GSH(SG2)	2.5.1.18	a.45.1.1, c.47.1.5			0004364
9,9	2vibA	PLP(C4A)	2.1.2.1		GLYA_GEOKA	K	0004372
9,9	1kkpA	PLP(C4A)	2.1.2.1	c.67.1.4	GLYA_GEOKA	K	0004372
9,9	2vi9A	PLP(C4A)	2.1.2.1		GLYA_GEOKA	K	0004372
9,9	1kl1A	PLP(C4A)	2.1.2.1	c.67.1.4	GLYA_GEOKA	K	0004372
9,9	2vgtA	PLP(C4A)	2.1.2.1		GLYA_GEOKA	K	0004372
9,9	1yjyA	PLP(C4A)	2.1.2.1		GLYA_GEOKA	M	0004372
9,9	2vgvA	PLP(C4A)	2.1.2.1		GLYA_GEOKA	K	0004372
9,9	2viaA	PLP(C4A)	2.1.2.1		GLYA_GEOKA	K	0004372
10,9	1yjsA	PLP(C4A)	2.1.2.1		GLYA_GEOKA	Q	0004372
10,9	2vguA	PLP(C4A)	2.1.2.1		GLYA_GEOKA	K	0004372
11,9	2e54A	PLP(C4A)	2.6.1.11		ARGD_THEMA	F,K,R	0003992
12,9	2hnlB	GTT(SG2)	2.5.1.18		GST1_ONCVO	V,W,Y	0004364
12,9	2hnlA	GTT(SG2)	2.5.1.18		GST1_ONCVO	V,W,Y	0004364
14,9	7mhtA	SAH(SD)	2.1.1.37	c.66.1.26	MTH1_HAEPH	C	0003886
14,9	5mhtA	SAH(SD)	2.1.1.37	c.66.1.26	MTH1_HAEPH	C	0003886
14,9	9mhtA	SAH(SD)	2.1.1.37	c.66.1.26	MTH1_HAEPH	C	0003886
14,9	10mhA	SAH(SD)	2.1.1.37	c.66.1.26	MTH1_HAEPH	C	0003886
16,9	2igqB	SAH(SD)	2.1.1.43		EHMT1_HUMAN	Y,Y	0018024
16,9	2o8jC	SAH(SD)	2.1.1.43		EHMT2_MOUSE	Y,Y	0018024
16,9	2h3wA	COA(C3P)	2.3.1.7		CACP_MOUSE	A,H,S,T,Y	0004092
16,9	2h3wB	COA(C3P)	2.3.1.7				0004092
17,9	1h1dA	SAM(CE)	2.1.1.6	c.66.1.1	COMT_RAT	D,D,D,E,E,K,N,N,S,V	0016206
18,9	2qrvH	SAH(SD)	2.1.1.37				0003886
19,9	1ndiB	COA(C3P)	2.3.1.7	c.43.1.3			0004092
20,9	2pq8A	COA(C3P)	2.3.1.48				0004402
21,9	1lceA	TMF(CP1)	2.1.1.45		TYSY_LACCA	C	0004799
21,9	1ijiA	PLP(C4A)	2.6.1.9	c.67.1.1	HIS8_ECOLI	K	0004400
21,9	1asdA	MPL(C4A)	2.6.1.1		AAT_ECOLI	G,K,N,R,W	0004069
21,9	2f8jD	PMP(C4A)	2.6.1.9				0004400
21,9	1gewA	PLP(C4A)	2.6.1.9	c.67.1.1	HIS8_ECOLI	K	0004400
24,9	1kqaC	COA(C3P)	2.3.1.18	b.81.1.3			0008870
24,9	1p5rB	COA(C3P)	2.8.3.16	c.123.1.1			0033608
24,9	1vgrB	COA(C3P)	2.8.3.16	c.123.1.1			0033608
24,9	1kqaB	COA(C3P)	2.3.1.18	b.81.1.3			0008870
26,9	3b3fA	SAH(SD)	2.1.1.125, 2.1.1.-		CARM1_HUMAN	E,G,Q,R,S	0008168
26,9	3b3fB	SAH(SD)	2.1.1.125, 2.1.1.-				0008168
26,9	2v74H	SAH(SD)	2.1.1.125		CARM1_HUMAN	E,G,Q,R,S	0008469
26,9	3b3fD	SAH(SD)	2.1.1.125, 2.1.1.-				0008168
26,9	2v74B	SAH(SD)	2.1.1.125		CARM1_HUMAN	E,G,Q,R,S	0008469
26,9	2v74F	SAH(SD)	2.1.1.125		CARM1_HUMAN	E,G,Q,R,S	0008469
29,9	1ahxB	PLP(C4A)	2.6.1.1	c.67.1.1			0004069
30,9	1wkgB	POI(C4A)	2.6.1.11			T,T	0003992
30,9	1wkgA	POI(C4A)	2.6.1.11		ARGD_THET2	F,K,R	0003992
31,9	2ordA	PLP(C4A)	2.6.1.11		ARGD_THEMA	F,K,R	0003992
31,9	2ordB	PLP(C4A)	2.6.1.11			T,T	0003992
33,9	2ibuD	COA(C3P)	2.3.1.9				0003985
33,9	2ibuC	COA(C3P)	2.3.1.9		THIL_HUMAN	A,C,H,S,V	0003985
33,9	2ibyA	COA(C3P)	2.3.1.9		THIL_HUMAN	A,C,H,S,V	0003985
33,9	2ibuA	COA(C3P)	2.3.1.9		THIL_HUMAN	A,C,H,S,V	0003985
33,9	2ibyD	COA(C3P)	2.3.1.9				0003985
33,9	2ibuB	COA(C3P)	2.3.1.9				0003985
36,9	2c0rA	PLP(C4A)	2.6.1.52		SERC_BACCI	D,K,Q,T,W	0004648
36,9	2c0rB	PLP(C4A)	2.6.1.52				0004648
37,9	2bwoD	PLP(C4A)	2.3.1.37				0003870
38,9	1szkA	PMP(C4A)	2.6.1.19 2.6.1.22		GABT_ECOLI	K	0003867 0047298
39,9	1fc4B	PLP(C4A)	2.3.1.29	c.67.1.4			0008890
39,9	1fc4A	PLP(C4A)	2.3.1.29	c.67.1.4	KBL_ECOLI		0008890
1,10	1ua5A	GTT(SG2)	2.5.1.18	a.45.1.1, c.47.1.5	GST26_SCHJA	Y	0004364
2,10	1gneA	GSW(SG2)	2.5.1.18		GST26_SCHJA	Y	0004364
3,10	2dpmA	SAM(CE)	2.1.1.72	c.66.1.28			0009007
3,10	1nw5A	SAM(CE)	2.1.1.72	c.66.1.11			0009007
3,10	2hmyB	SAM(CE)	2.1.1.37	c.66.1.26	MTH1_HAEPH	C	0003886
5,10	1oe8A	GSH(SG2)	2.5.1.18	a.45.1.1, c.47.1.5	GST28_SCHBO	L,R,Y	0004364
5,10	2ca8A	GSW(SG2)	2.5.1.18		GST28_SCHBO	L,R,Y	0004364
5,10	1dj9A	KAM(C4A)	2.3.1.47	c.67.1.4	BIOF_ECOLI	H,K,S,T	0008710
5,10	2g6wA	LLF(C4A)	2.3.1.47		BIOF_ECOLI	H,K,S	0008710
6,10	1yj6C	GSH(SG2)	2.5.1.18				0004364
6,10	1xw6D	GSH(SG2)	2.5.1.18	a.45.1.1, c.47.1.5			0004364
7,10	1xw6A	GSH(SG2)	2.5.1.18	a.45.1.1, c.47.1.5	GSTM1_HUMAN	Y	0004364
7,10	1xw6B	GSH(SG2)	2.5.1.18	a.45.1.1, c.47.1.5			0004364
8,10	2g2zA	COZ(S1P)	2.3.1.39		FABD_ECOLI	H,S	0004314
8,10	1a0fA	GTS(SG2)	2.5.1.18	a.45.1.1, c.47.1.5	GST_ECOLI	C,H,K,V	0004364
8,10	1n2aB	GTS(SG2)	2.5.1.18	a.45.1.1, c.47.1.5			0004364
8,10	2ddwA	PXL(C4A)	2.7.1.35		PDXK_ECOLI	D,S,Y	0008478
11,10	2pb2A	PLP(C4A)	2.6.1.11, 2.6.1.17		ARGD_SALTY	F,K,R	0009016
11,10	2cjgA	PMP(C4A)	2.6.1.36		LAT_MYCTU	K	0045484
12,10	1kywF	SAH(SD)	2.1.1.68	a.4.5.29, c.66.1.12			0047763
12,10	2af3C	COA(C3P)	2.3.1.8				0008959
13,10	1d2hC	SAH(SD)	2.1.1.20	c.66.1.5			0017174
13,10	1djeA	PLP(C4A)	2.3.1.47	c.67.1.4	BIOF_ECOLI	H,K,S	0008710
14,10	2vgwA	PLP(C4A)	2.1.2.1		GLYA_GEOKA	K	0004372
15,10	1w85E	TDP(C2)	1.2.4.1	c.36.1.11			0004739
15,10	1w85A	TDP(C2)	1.2.4.1	c.36.1.11			0004739
17,10	2canA	PLP(C4A)	2.6.1.13	c.67.1.4	OAT_HUMAN	K	0004587
18,10	2o1xA	TDP(C2)	2.2.1.7				0008661
18,10	2canB	PLP(C4A)	2.6.1.13	c.67.1.4			0004587
18,10	1gbnB	PLP(C4A)	2.6.1.13	c.67.1.4			0004587
19,10	2o1xB	TDP(C2)	2.2.1.7				0008661
20,10	1w85C	TDP(C2)	1.2.4.1	c.36.1.11			0004739
20,10	1fp2A	SAH(SD)	2.1.1.150	a.4.5.29, c.66.1.12	7OMT8_MEDSA	D,G,H,K,M	0033800
20,10	1w85G	TDP(C2)	1.2.4.1	c.36.1.11			0004739
22,10	1eqbA	FFO(C5A)	2.1.2.1	c.67.1.4	GLYA_ECOLI		0004372
22,10	1eqbC	FFO(C5A)	2.1.2.1	c.67.1.4			0004372
22,10	1eqbD	FFO(C5A)	2.1.2.1	c.67.1.4			0004372
22,10	1eqbB	FFO(C5A)	2.1.2.1	c.67.1.4	GLYA_ECOLI		0004372
23,10	1dfoD	FFO(C5A)	2.1.2.1	c.67.1.4			0004372
23,10	1dfoC	FFO(C5A)	2.1.2.1	c.67.1.4			0004372
23,10	1dfoA	FFO(C5A)	2.1.2.1	c.67.1.4	GLYA_ECOLI		0004372
23,10	1dfoB	FFO(C5A)	2.1.2.1	c.67.1.4	GLYA_ECOLI		0004372
25,10	2cz2A	GSH(SG2)	2.5.1.18 5.2.1.2		MAAI_MOUSE	Q,Q,V	0004364 0016034
25,10	1zkkA	SAH(SD)	2.1.1.43		SETD8_HUMAN	Y	0018024
26,10	2v74D	SAH(SD)	2.1.1.125		CARM1_HUMAN	E,G,Q,R,S	0008469
26,10	3b3fC	SAH(SD)	2.1.1.125, 2.1.1.-				0008168
28,10	1kl2A	PLP(C4A)	2.1.2.1	c.67.1.4	GLYA_GEOKA	K	0004372
28,10	1kl2B	PLP(C4A)	2.1.2.1	c.67.1.4			0004372
30,10	1s07A	PLP(C4A)	2.6.1.62	c.67.1.4	BIOA_ECOLI	D,G,K,K,T,Y	0004015
30,10	1s07B	PLP(C4A)	2.6.1.62	c.67.1.4	BIOA_ECOLI	D,G,K,K,T,Y	0004015
31,10	1z7yA	AA5(C4A)	2.5.1.47		CYSK1_ARATH	A,N,S	0004124
32,10	2ibwA	COA(C3P)	2.3.1.9		THIL_HUMAN	A,C,H,S,V	0003985
32,10	2ibwC	COA(C3P)	2.3.1.9		THIL_HUMAN	A,C,H,S	0003985
32,10	2f2sC	COA(C3P)	2.3.1.9		THIL_HUMAN	A,C,H,S	0003985
33,10	2ibwB	COA(C3P)	2.3.1.9				0003985
33,10	2ibyC	COA(C3P)	2.3.1.9		THIL_HUMAN	A,C,H,S,V	0003985
33,10	2ibyB	COA(C3P)	2.3.1.9				0003985
34,10	2f2sB	COA(C3P)	2.3.1.9		THIL_HUMAN	A,C,H,S,V	0003985
34,10	2ibwD	COA(C3P)	2.3.1.9				0003985
36,10	2bwoE	PLP(C4A)	2.3.1.37				0003870
37,10	2bwpB	PLG(C4A)	2.3.1.37				0003870
37,10	2bwpE	PLG(C4A)	2.3.1.37				0003870
37,10	2bwpD	PLG(C4A)	2.3.1.37				0003870
40,10	1krvC	COA(C3P)	2.3.1.18	b.81.1.3			0008870
40,10	1sffA	IK2(C4A)	2.6.1.19 2.6.1.22	c.67.1.4	GABT_ECOLI	K	0003867 0047298
40,10	1sffD	IK2(C4A)	2.6.1.19 2.6.1.22	c.67.1.4			0003867 0047298
40,10	1sffC	IK2(C4A)	2.6.1.19 2.6.1.22	c.67.1.4			0003867 0047298
40,10	1sffB	IK2(C4A)	2.6.1.19 2.6.1.22	c.67.1.4			0003867 0047298
40,10	1szkD	PMP(C4A)	2.6.1.19 2.6.1.22				0003867 0047298
1,11	8gssA	GTT(SG2)	2.5.1.18	a.45.1.1, c.47.1.5	GSTP1_HUMAN	K,R,W,Y,Y,Y	0004364
1,11	8gssB	GTT(SG2)	2.5.1.18	a.45.1.1, c.47.1.5			0004364
1,11	8gssC	GTT(SG2)	2.5.1.18	a.45.1.1, c.47.1.5			0004364
2,11	3gssA	GTT(SG2)	2.5.1.18	a.45.1.1, c.47.1.5	GSTP1_HUMAN	K,R,W,Y,Y,Y	0004364
2,11	3gssB	GTT(SG2)	2.5.1.18	a.45.1.1, c.47.1.5			0004364
4,11	1oe8B	GSH(SG2)	2.5.1.18	a.45.1.1, c.47.1.5	GST28_SCHBO	L,R,Y	0004364
4,11	1oe7B	GSH(SG2)	2.5.1.18	a.45.1.1, c.47.1.5	GST28_SCHBO	L,R,Y	0004364
4,11	2f8fA	GTT(SG2)	2.5.1.18		GST28_SCHBO	F,L,R	0004364
4,11	1oe7A	GSH(SG2)	2.5.1.18	a.45.1.1, c.47.1.5	GST28_SCHBO	L,R,Y	0004364
5,11	1u3iA	GSW(SG2)	2.5.1.18		GST28_SCHMA	L,R,Y	0004364
6,11	1lbkA	GSH(SG2)	2.5.1.18	a.45.1.1, c.47.1.5	GSTP1_HUMAN	R,W,Y,Y,Y	0004364
7,11	1lbkB	GSH(SG2)	2.5.1.18	a.45.1.1, c.47.1.5			0004364
7,11	1tu7B	GTT(SG2)	2.5.1.18	a.45.1.1, c.47.1.5			0004364
9,11	1px6B	GSH(SG2)	2.5.1.18	a.45.1.1, c.47.1.5			0004364
9,11	1kbnA	GTT(SG2)	2.5.1.18	a.45.1.1, c.47.1.5	GSTP1_HUMAN	R,W,Y,Y,Y	0004364
9,11	5gssA	GTT(SG2)	2.5.1.18	a.45.1.1, c.47.1.5	GSTP1_HUMAN	R,W,Y,Y,Y	0004364
9,11	1px6A	GSH(SG2)	2.5.1.18	a.45.1.1, c.47.1.5	GSTP1_HUMAN	R,W,Y,Y,Y	0004364
9,11	1md3A	GSH(SG2)	2.5.1.18	a.45.1.1, c.47.1.5	GSTP1_HUMAN	R,W,Y,Y,Y	0004364
9,11	1md3B	GSH(SG2)	2.5.1.18	a.45.1.1, c.47.1.5			0004364
9,11	5gssB	GTT(SG2)	2.5.1.18	a.45.1.1, c.47.1.5			0004364
9,11	1kbnB	GTT(SG2)	2.5.1.18	a.45.1.1, c.47.1.5			0004364
9,11	1md4A	GSH(SG2)	2.5.1.18	a.45.1.1, c.47.1.5	GSTP1_HUMAN	R,W,Y,Y,Y	0004364
12,11	1kyzA	SAH(SD)	2.1.1.68	a.4.5.29, c.66.1.12	COMT1_MEDSA	D,G,H,K,M	0047763
12,11	1kyzE	SAH(SD)	2.1.1.68	a.4.5.29, c.66.1.12	COMT1_MEDSA	D,G,H,K,M	0047763
12,11	1kyzC	SAH(SD)	2.1.1.68	a.4.5.29, c.66.1.12	COMT1_MEDSA	D,G,H,K,M	0047763
14,11	2o1xD	TDP(C2)	2.2.1.7				0008661
14,11	2o1xC	TDP(C2)	2.2.1.7				0008661
15,11	2e0nB	SAH(SD)	2.1.1.130				0030788
16,11	2b58A	COA(C3P)	2.3.1.57		SAT1_HUMAN	E	0004145
16,11	1ljrA	GTT(SG2)	2.5.1.18	a.45.1.1, c.47.1.5			0004364
16,11	1ljrB	GTT(SG2)	2.5.1.18	a.45.1.1, c.47.1.5			0004364
17,11	1jf9A	PLP(C4A)	2.8.1.7 4.4.1.16	c.67.1.3	SUFS_ECOLI	C,K	0031071 0009000
18,11	1tkcA	M6T(C2)	2.2.1.1	c.36.1.10, c.48.1.1, c.36.1.6	TKT1_YEAST		0004802
19,11	1r9jB	TPP(C2)	2.2.1.1	c.36.1.10, c.48.1.1, c.36.1.6			0004802
19,11	1tkcB	M6T(C2)	2.2.1.1	c.36.1.10, c.48.1.1, c.36.1.6			0004802
19,11	1r9jA	TPP(C2)	2.2.1.1	c.36.1.10, c.48.1.1, c.36.1.6			0004802
21,11	1ejiA	THF(CP1)	2.1.2.1	c.67.1.4	GLYC_MOUSE		0004372
24,11	3tatB	PLP(C4A)	2.6.1.57	c.67.1.1		Y	0008793
24,11	3tatE	PLP(C4A)	2.6.1.57	c.67.1.1			0008793
24,11	3tatF	PLP(C4A)	2.6.1.57	c.67.1.1			0008793
24,11	3tatA	PLP(C4A)	2.6.1.57	c.67.1.1	TYRB_ECOLI	K	0008793
24,11	3tatD	PLP(C4A)	2.6.1.57	c.67.1.1			0008793
24,11	3tatC	PLP(C4A)	2.6.1.57	c.67.1.1			0008793
27,11	1dfoB	PLG(C4A)	2.1.2.1	c.67.1.4	GLYA_ECOLI		0004372
27,11	1dfoD	PLG(C4A)	2.1.2.1	c.67.1.4			0004372
27,11	1dfoC	PLG(C4A)	2.1.2.1	c.67.1.4			0004372
27,11	1dfoA	PLG(C4A)	2.1.2.1	c.67.1.4	GLYA_ECOLI		0004372
28,11	1eqbD	PLP(C4A)	2.1.2.1	c.67.1.4			0004372
29,11	1mlyB	PLP(C4A)	2.6.1.62	c.67.1.4	BIOA_ECOLI	D,G,K,K,T,Y	0004015
30,11	1mlzB	PLP(C4A)	2.6.1.62	c.67.1.4	BIOA_ECOLI	D,G,K,K,T,Y	0004015
30,11	1mlzA	PLP(C4A)	2.6.1.62	c.67.1.4	BIOA_ECOLI	D,G,K,K,T,Y	0004015
30,11	1mlyA	PLP(C4A)	2.6.1.62	c.67.1.4	BIOA_ECOLI	D,G,K,K,T,Y	0004015
32,11	2fy5A	SOP(CA2)	2.3.1.6		CLAT_HUMAN	H,Q	0004102
32,11	2f2sD	COA(C3P)	2.3.1.9		THIL_HUMAN	A,C,H,S,V	0003985
34,11	2f2sA	COA(C3P)	2.3.1.9		THIL_HUMAN	A,C,H,S,V	0003985
35,11	1rv3B	PLP(C4A)	2.1.2.1	c.67.1.4	GLYC_RABIT		0004372
35,11	1rv4B	PLP(C4A)	2.1.2.1	c.67.1.4	GLYC_RABIT	C,H,K	0004372
35,11	1rv4A	PLP(C4A)	2.1.2.1	c.67.1.4	GLYC_RABIT	C,H,K	0004372
37,11	2bwpA	PLG(C4A)	2.3.1.37				0003870
38,11	1szuC	PMP(C4A)	2.6.1.19 2.6.1.22				0003867 0047298
39,11	1szsB	PMP(C4A)	2.6.1.19 2.6.1.22				0003867 0047298
39,11	1szsC	PMP(C4A)	2.6.1.19 2.6.1.22				0003867 0047298
39,11	1szsD	PMP(C4A)	2.6.1.19 2.6.1.22				0003867 0047298
39,11	1szsA	PMP(C4A)	2.6.1.19 2.6.1.22		GABT_ECOLI	K	0003867 0047298
3,12	1ri4A	SAM(CE)	2.1.1.56	c.66.1.34	MCES_ENCCU	D,E,G,H,K,K,Y	0004482
3,12	2cdqA	SAM(CE)	2.7.2.4		AK1_ARATH	R,S,S,V	0004072
3,12	1m0uA	GSW(SG2)	2.5.1.18	a.45.1.1, c.47.1.5	GST1_DROME	W,Y	0004364
4,12	2f8fB	GTT(SG2)	2.5.1.18		GST28_SCHBO	F,L,R	0004364
5,12	1vf1A	GSH(SG2)	2.5.1.18		GSTA3_CHICK	Y	0004364
5,12	1gsyB	GTT(SG2)	2.5.1.18	a.45.1.1, c.47.1.5			0004364
7,12	1b48B	GSH(SG2)	2.5.1.18	a.45.1.1, c.47.1.5			0004364
7,12	1tu7A	GTT(SG2)	2.5.1.18	a.45.1.1, c.47.1.5	GSTP_ONCVO	Y	0004364
8,12	1u87A	GSW(SG2)	2.5.1.18		GST26_SCHJA	Y	0004364
9,12	11gsA	GTT(SG2)	2.5.1.18	a.45.1.1, c.47.1.5	GSTP1_HUMAN	R,W,Y,Y,Y	0004364
9,12	4pgtA	GBX(SG2)	2.5.1.18	a.45.1.1, c.47.1.5	GSTP1_HUMAN	R,W,Y,Y,Y	0004364
10,12	1zgnA	GSH(SG2)	2.5.1.18		GSTP1_HUMAN	R,W,Y,Y,Y	0004364
10,12	19gsB	GTT(SG2)	2.5.1.18	a.45.1.1, c.47.1.5			0004364
10,12	19gsA	GTT(SG2)	2.5.1.18	a.45.1.1, c.47.1.5	GSTP1_HUMAN	R,W,Y,Y,Y	0004364
10,12	11gsB	GTT(SG2)	2.5.1.18	a.45.1.1, c.47.1.5			0004364
11,12	6gssA	GTT(SG2)	2.5.1.18	a.45.1.1, c.47.1.5	GSTP1_HUMAN	R,W,Y,Y,Y	0004364
11,12	1zgnB	GSH(SG2)	2.5.1.18				0004364
11,12	6gssB	GTT(SG2)	2.5.1.18	a.45.1.1, c.47.1.5			0004364
13,12	1w88C	TDP(C2)	1.2.4.1	c.36.1.11			0004739
13,12	2hmaA	SAM(CE)	2.1.1.61		MNMA_STRZT	C,C,C,C,G,H	0004808
13,12	1w88A	TDP(C2)	1.2.4.1	c.36.1.11			0004739
15,12	2e0nA	SAH(SD)	2.1.1.130				0030788
15,12	1c0nA	PLP(C4A)	2.8.1.7 4.4.1.16	c.67.1.3	SUFS_ECOLI	C,K	0031071 0009000
16,12	1h0cA	PLP(C4A)	2.6.1.44 2.6.1.51	c.67.1.3	SPYA_HUMAN	K,R	0008453 0004760
17,12	1kkjA	PLP(C4A)	2.1.2.1	c.67.1.4	GLYA_GEOKA	K	0004372
17,12	2vgsA	PLP(C4A)	2.1.2.1		GLYA_GEOKA	K	0004372
17,12	2vi8A	PLP(C4A)	2.1.2.1		GLYA_GEOKA	K	0004372
18,12	1ay0B	TPP(C2)	2.2.1.1	c.36.1.10, c.48.1.1, c.36.1.6			0004802
18,12	1ay0A	TPP(C2)	2.2.1.1	c.36.1.10, c.48.1.1, c.36.1.6	TKT1_YEAST		0004802
19,12	2o1sA	TDP(C2)	2.2.1.7				0008661
19,12	2o1sC	TDP(C2)	2.2.1.7				0008661
20,12	2byjA	PLP(C4A)	2.6.1.13		OAT_HUMAN	K	0004587
20,12	2bylA	PLP(C4A)	2.6.1.13		OAT_HUMAN	K	0004587
20,12	2bylB	PLP(C4A)	2.6.1.13				0004587
21,12	2jc3G	PLP(C4A)	2.5.1.47				0004124
22,12	2jc3A	PLP(C4A)	2.5.1.47		CYSM_SALTY	K,N,S	0004124
22,12	2bhsA	PLP(C4A)	2.5.1.47		CYSM_ECOLI	K,N,S	0004124
22,12	2bhsC	PLP(C4A)	2.5.1.47				0004124
23,12	2jc3E	PLP(C4A)	2.5.1.47				0004124
23,12	2bhsD	PLP(C4A)	2.5.1.47				0004124
25,12	1xpkD	HMG(C3)	2.3.3.10	c.95.1.2			0004421
25,12	1xpkA	HMG(C3)	2.3.3.10	c.95.1.2			0004421
25,12	1xpkC	HMG(C3)	2.3.3.10	c.95.1.2			0004421
26,12	1cmlA	MLC(CM2)	2.3.1.74	c.95.1.2	CHS2_MEDSA	A	0016210
28,12	1eqbC	PLP(C4A)	2.1.2.1	c.67.1.4			0004372
28,12	1eqbA	PLP(C4A)	2.1.2.1	c.67.1.4	GLYA_ECOLI	K	0004372
28,12	1ejiB	PLG(C4A)	2.1.2.1	c.67.1.4			0004372
28,12	1eqbB	PLP(C4A)	2.1.2.1	c.67.1.4	GLYA_ECOLI	K	0004372
29,12	1ejiA	PLG(C4A)	2.1.2.1	c.67.1.4	GLYC_MOUSE		0004372
30,12	1mgvA	PLP(C4A)	2.6.1.62	c.67.1.4	BIOA_ECOLI	D,K,K,Y	0004015
31,12	1kruC	COA(C3P)	2.3.1.18	b.81.1.3			0008870
31,12	1kruA	COA(C3P)	2.3.1.18	b.81.1.3			0008870
31,12	1kruB	COA(C3P)	2.3.1.18	b.81.1.3			0008870
32,12	2dkjA	PLP(C4A)	2.1.2.1		GLYA_THET8	K	0004372
33,12	2vfcA	COA(C3P)	2.3.1.5				0004060
33,12	2ii3E	CAO(S1P)	2.3.1.168				0043754
33,12	2ii3A	CAO(S1P)	2.3.1.168		ODB2_BOVIN		0043754
34,12	1kpiA	SAH(SD)	2.1.1.79	c.66.1.18	CMAS2_MYCTU		0008825
34,12	1mzjB	COA(C3P)	2.3.1.41	c.95.1.2	FABH_STRLI	C,H,N	0004315
35,12	1ls3C	PLP(C4A)	2.1.2.1	c.67.1.4	GLYC_RABIT	C,H,K	0004372
36,12	1ls3A	PLP(C4A)	2.1.2.1	c.67.1.4	GLYC_RABIT	C,H,K	0004372
36,12	1cj0B	PLP(C4A)	2.1.2.1	c.67.1.4	GLYC_RABIT		0004372
36,12	1rvyA	PLG(C4A)	2.1.2.1	c.67.1.4	GLYC_RABIT	C,H,K	0004372
36,12	1cj0A	PLP(C4A)	2.1.2.1	c.67.1.4	GLYC_RABIT	C,H,K	0004372
38,12	1szkB	PMP(C4A)	2.6.1.19 2.6.1.22				0003867 0047298
38,12	1szuB	PMP(C4A)	2.6.1.19 2.6.1.22				0003867 0047298
38,12	1szuD	PMP(C4A)	2.6.1.19 2.6.1.22				0003867 0047298
38,12	1szuA	PMP(C4A)	2.6.1.19 2.6.1.22		GABT_ECOLI	K	0003867 0047298
38,12	1szkC	PMP(C4A)	2.6.1.19 2.6.1.22				0003867 0047298
39,12	1ohwC	PLP(C4A)	2.6.1.19 2.6.1.22	c.67.1.4			0003867 0047298
40,12	1ohwD	PLP(C4A)	2.6.1.19 2.6.1.22	c.67.1.4			0003867 0047298
40,12	1ohwB	PLP(C4A)	2.6.1.19 2.6.1.22	c.67.1.4			0003867 0047298
40,12	1ohwA	PLP(C4A)	2.6.1.19 2.6.1.22	c.67.1.4	GABT_HUMAN	C,C,K	0003867 0047298
40,12	1ohyD	PLP(C4A)	2.6.1.19 2.6.1.22	c.67.1.4			0003867 0047298
40,12	1ohyB	PLP(C4A)	2.6.1.19 2.6.1.22	c.67.1.4			0003867 0047298
40,12	1ohyA	PLP(C4A)	2.6.1.19 2.6.1.22	c.67.1.4	GABT_HUMAN	C,C,K	0003867 0047298
40,12	1ohyC	PLP(C4A)	2.6.1.19 2.6.1.22	c.67.1.4			0003867 0047298
1,13	1aqiA	SAH(SD)	2.1.1.72	c.66.1.27, d.287.1.1			0009007
1,13	2vdvE	SAM(CE)	2.1.1.33		TRMB_YEAST	C,D,G	0008176
1,13	2vdvF	SAM(CE)	2.1.1.33				0008176
1,13	1aqiB	SAH(SD)	2.1.1.72	c.66.1.27, d.287.1.1			0009007
2,13	2cdqB	SAM(CE)	2.7.2.4				0004072
4,13	2ii3G	CAO(S1P)	2.3.1.168				0043754
4,13	2gdrD	GTT(SG2)	2.5.1.18				0004364
6,13	1glpA	GTS(SG2)	2.5.1.18	a.45.1.1, c.47.1.5	GSTP1_MOUSE	R,W,Y,Y,Y	0004364
6,13	1gsyA	GTT(SG2)	2.5.1.18	a.45.1.1, c.47.1.5	GSTP1_MOUSE	R,W,Y,Y,Y	0004364
6,13	1glpB	GTS(SG2)	2.5.1.18	a.45.1.1, c.47.1.5			0004364
8,13	1v2aD	GTS(SG2)	2.5.1.18	a.45.1.1, c.47.1.5			0004364
8,13	1v2aB	GTS(SG2)	2.5.1.18	a.45.1.1, c.47.1.5			0004364
8,13	1v2aC	GTS(SG2)	2.5.1.18	a.45.1.1, c.47.1.5			0004364
8,13	1v2aA	GTS(SG2)	2.5.1.18	a.45.1.1, c.47.1.5			0004364
9,13	4pgtB	GBX(SG2)	2.5.1.18	a.45.1.1, c.47.1.5	GSTP1_HUMAN	R,W,Y,Y,Y	0004364
10,13	1md4B	GSH(SG2)	2.5.1.18	a.45.1.1, c.47.1.5			0004364
11,13	1lbkB	GSH(SG2)	2.5.1.18	a.45.1.1, c.47.1.5			0004364
11,13	1lbkA	GSH(SG2)	2.5.1.18	a.45.1.1, c.47.1.5	GSTP1_HUMAN	R,W,Y,Y,Y	0004364
12,13	1xqhA	SAH(SD)	2.1.1.43	b.76.2.1, b.85.7.1	SETD7_HUMAN	Y,Y	0018024
12,13	1xqhE	SAH(SD)	2.1.1.43	b.76.2.1, b.85.7.1			0018024
13,13	2pvqA	GTT(SG2)	2.5.1.18		GST_OCHAN	A,H,K,V	0004364
13,13	6cscA	COF(C2I)	2.3.3.1	a.103.1.1			0004108
14,13	1r4wB	GSH(SG2)	2.5.1.18	c.47.1.13			0004364
14,13	1r4wA	GSH(SG2)	2.5.1.18	c.47.1.13	GSTK1_RAT	L	0004364
14,13	1r4wD	GSH(SG2)	2.5.1.18	c.47.1.13			0004364
14,13	1r4wC	GSH(SG2)	2.5.1.18	c.47.1.13			0004364
16,13	1y8oB	LPA(S6)	2.3.1.12		ODP2_HUMAN		0004742
16,13	1y8nB	LPA(S6)	2.3.1.12		ODP2_HUMAN		0004742
16,13	1y8pB	LPA(S6)	2.3.1.12		ODP2_HUMAN		0004742
18,13	1qgdA	TPP(C2)	2.2.1.1	c.36.1.10, c.48.1.1, c.36.1.6	TKT1_ECOLI		0004802
18,13	1itzB	TPP(C2)	2.2.1.1	c.36.1.10, c.48.1.1, c.36.1.6			0004802
18,13	1trkB	TPP(C2)	2.2.1.1	c.36.1.10, c.48.1.1, c.36.1.6			0004802
18,13	1ngsA	TPP(C2)	2.2.1.1	c.36.1.10, c.48.1.1, c.36.1.6	TKT1_YEAST		0004802
18,13	1trkA	TPP(C2)	2.2.1.1	c.36.1.10, c.48.1.1, c.36.1.6	TKT1_YEAST		0004802
19,13	1itzA	TPP(C2)	2.2.1.1	c.36.1.10, c.48.1.1, c.36.1.6	TKTC_MAIZE		0004802
20,13	2byjB	PLP(C4A)	2.6.1.13				0004587
21,13	2jc3D	PLP(C4A)	2.5.1.47				0004124
21,13	2jc3B	PLP(C4A)	2.5.1.47				0004124
21,13	2jc3H	PLP(C4A)	2.5.1.47				0004124
22,13	2jc3C	PLP(C4A)	2.5.1.47				0004124
23,13	1fcjA	PLP(C4A)	2.5.1.47	c.79.1.1	CYSK_SALTY	K,N,S	0004124
23,13	2bhsB	PLP(C4A)	2.5.1.47		CYSM_ECOLI	K,N,S	0004124
23,13	2jc3F	PLP(C4A)	2.5.1.47				0004124
24,13	1td2B	PXL(C4A)	2.7.1.35	c.72.1.5			0008478
24,13	2isqA	PLP(C4A)	2.5.1.47		CYSK1_ARATH	K,N,S	0004124
26,13	2gq3A	COA(C3P)	2.3.3.9		MASZ_MYCTU	D,R	0004474
27,13	1csrA	FAM(N2)	2.3.3.1				0004108
27,13	1al6A	HAX(N2)	2.3.3.1				0004108
27,13	1cshA	AMX(N2)	2.3.3.1				0004108
29,13	1qj5A	PLP(C4A)	2.6.1.62	c.67.1.4	BIOA_ECOLI	D,G,K,K,T,Y	0004015
29,13	1qj5B	PLP(C4A)	2.6.1.62	c.67.1.4	BIOA_ECOLI	D,G,K,K,T,Y	0004015
29,13	1mgvB	PLP(C4A)	2.6.1.62	c.67.1.4		G,T	0004015
30,13	1i1lA	PLP(C4A)	2.6.1.42	e.17.1.1	ILVE_ECOLI	K	0004084
30,13	1i1lB	PLP(C4A)	2.6.1.42	e.17.1.1			0004084
30,13	1i1lC	PLP(C4A)	2.6.1.42	e.17.1.1			0004084
32,13	1ejiC	PLG(C4A)	2.1.2.1	c.67.1.4			0004372
32,13	1ejiD	PLG(C4A)	2.1.2.1	c.67.1.4			0004372
35,13	1t3iA	PLP(C4A)	2.8.1.7	c.67.1.3	CSD_SYNY3	C,K	0031071
35,13	1t3iB	PLP(C4A)	2.8.1.7	c.67.1.3	CSD_SYNY3	C,K	0031071
37,13	1ls3B	PLP(C4A)	2.1.2.1	c.67.1.4	GLYC_RABIT	C,H,K	0004372
37,13	1rvuB	PLP(C4A)	2.1.2.1	c.67.1.4	GLYC_RABIT	C,H,K	0004372
37,13	1rvuA	PLP(C4A)	2.1.2.1	c.67.1.4	GLYC_RABIT	C,H,K	0004372
37,13	1ls3D	PLP(C4A)	2.1.2.1	c.67.1.4	GLYC_RABIT	C,H,K	0004372
37,13	1rvyA	PLG(C4A)	2.1.2.1	c.67.1.4	GLYC_RABIT	C,H,K	0004372
37,13	1rvyB	PLP(C4A)	2.1.2.1	c.67.1.4	GLYC_RABIT	C,H,K	0004372
39,13	1szsB	PLP(C4A)	2.6.1.19 2.6.1.22				0003867 0047298
39,13	1szsA	PLP(C4A)	2.6.1.19 2.6.1.22		GABT_ECOLI	K	0003867 0047298
2,14	1ml6A	GBX(SG2)	2.5.1.18	a.45.1.1, c.47.1.5	GSTA2_MOUSE	K,V,Y	0004364
2,14	1ml6B	GBX(SG2)	2.5.1.18	a.45.1.1, c.47.1.5			0004364
2,14	2af4D	COA(C3P)	2.3.1.8				0008959
4,14	2gdrF	GTT(SG2)	2.5.1.18				0004364
5,14	3pgtA	GBX(SG2)	2.5.1.18	a.45.1.1, c.47.1.5	GSTP1_HUMAN	K,R,W,Y,Y,Y	0004364
5,14	3pgtB	GBX(SG2)	2.5.1.18	a.45.1.1, c.47.1.5	GSTP1_HUMAN	K,R,W,Y,Y,Y	0004364
5,14	1zl9A	GTT(SG2)	2.5.1.18		GST5_CAEEL	K,W,Y	0004364
5,14	1zl9B	GTT(SG2)	2.5.1.18				0004364
5,14	2caqA	GSW(SG2)	2.5.1.18		GST28_SCHBO	L,R,Y	0004364
7,14	1jqdB	SAH(SD)	2.1.1.8	c.66.1.19	HNMT_HUMAN	E,E,G,I,Q	0046539
7,14	2gdrB	GTT(SG2)	2.5.1.18				0004364
7,14	2aotA	SAH(SD)	2.1.1.8		HNMT_HUMAN	E,E,G,I,Q	0046539
8,14	1jqeB	SAH(SD)	2.1.1.8	c.66.1.19			0046539
9,14	6gsyB	GTT(SG2)	2.5.1.18	a.45.1.1, c.47.1.5			0004364
9,14	2canC	PLP(C4A)	2.6.1.13	c.67.1.4			0004587
10,14	1px7A	GSH(SG2)	2.5.1.18	a.45.1.1, c.47.1.5	GSTP1_HUMAN	R,W,Y,Y,Y	0004364
10,14	7gssA	GTT(SG2)	2.5.1.18	a.45.1.1, c.47.1.5	GSTP1_HUMAN	R,W,Y,Y,Y	0004364
10,14	1gbnC	PLP(C4A)	2.6.1.13	c.67.1.4			0004587
10,14	1px7B	GSH(SG2)	2.5.1.18	a.45.1.1, c.47.1.5	GSTP1_HUMAN	R,W,Y,Y,Y	0004364
10,14	7gssB	GTT(SG2)	2.5.1.18	a.45.1.1, c.47.1.5			0004364
11,14	1dp2A	LPA(S6)	2.8.1.1	c.46.1.2	THTR_BOVIN	K,R	0004792
12,14	2f69A	SAH(SD)	2.1.1.43		SETD7_HUMAN	Y,Y	0018024
13,14	2o8jB	SAH(SD)	2.1.1.43		EHMT2_MOUSE	Y,Y	0018024
13,14	2o8jD	SAH(SD)	2.1.1.43		EHMT2_MOUSE	Y,Y	0018024
14,14	1qaoA	SAM(CE)	2.1.1.48	c.66.1.24	ERM_BACSU	E,G,I,N,N	0008988
15,14	1g60A	SAM(CE)	2.1.1.72	c.66.1.11			0009007
16,14	1g60B	SAM(CE)	2.1.1.72	c.66.1.11			0009007
17,14	1t4cB	COA(C3P)	2.8.3.16	c.123.1.1	FCTA_OXAFO	K,N	0033608
18,14	1qgdB	TPP(C2)	2.2.1.1	c.36.1.10, c.48.1.1, c.36.1.6			0004802
19,14	1ngsB	TPP(C2)	2.2.1.1	c.36.1.10, c.48.1.1, c.36.1.6			0004802
19,14	2r5nB	TPP(C2)	2.2.1.1		TKT1_ECOLI		0004802
19,14	2r5nA	TPP(C2)	2.2.1.1		TKT1_ECOLI		0004802
20,14	1bj4A	PLP(C4A)	2.1.2.1	c.67.1.4	GLYC_HUMAN	K	0004372
22,14	1oasA	PLP(C4A)	2.5.1.47	c.79.1.1	CYSK_SALTY	K,N,S	0004124
22,14	1oasB	PLP(C4A)	2.5.1.47	c.79.1.1			0004124
22,14	1fcjB	PLP(C4A)	2.5.1.47	c.79.1.1	CYSK_SALTY	K,N,S	0004124
22,14	1fcjC	PLP(C4A)	2.5.1.47	c.79.1.1			0004124
23,14	1fcjD	PLP(C4A)	2.5.1.47	c.79.1.1			0004124
23,14	1z7wA	PLP(C4A)	2.5.1.47		CYSK1_ARATH	K,N,S	0004124
24,14	1vgrA	COA(C3P)	2.8.3.16	c.123.1.1	FCTA_OXAFO	E,K,N	0033608
25,14	1xplD	CAA(C3)	2.3.3.10	c.95.1.2			0004421
25,14	1xpkD	CAA(C3)	2.3.3.10	c.95.1.2			0004421
26,14	1xpkA	CAA(C3)	2.3.3.10	c.95.1.2			0004421
26,14	1xpkB	CAA(C3)	2.3.3.10	c.95.1.2			0004421
28,14	5ctsA	CMC(C2)	2.3.3.1		CISY_CHICK	D,H,H	0004108
28,14	1cscA	CMC(C2)	2.3.3.1		CISY_CHICK	D,H,H	0004108
28,14	2cscA	CMC(C2)	2.3.3.1		CISY_CHICK	D,H,H	0004108
30,14	2dkjB	PLP(C4A)	2.1.2.1				0004372
31,14	2b4bA	COA(C3P)	2.3.1.57		SAT1_HUMAN	E	0004145
32,14	2c4mD	PLP(C4A)	2.4.1.1				0004645
32,14	1gpaA	PLP(C4A)	2.4.1.1	c.87.1.4	PYGM_HUMAN	C,K	0004645
33,14	2c4mC	PLP(C4A)	2.4.1.1				0004645
33,14	2c4mA	PLP(C4A)	2.4.1.1				0004645
33,14	2c4mB	PLP(C4A)	2.4.1.1				0004645
34,14	2pnrG	RED(S6)	2.3.1.12				0004742
34,14	6cscA	COF(C2I)	2.3.3.1	a.103.1.1			0004108
35,14	2bieB	PLP(C4A)	2.6.1.52		SERC_BACAO	D,K,Q,T,W	0004648
36,14	1eblB	COA(C3P)	2.3.1.41	c.95.1.2			0004315
36,14	6cscB	COF(C2I)	2.3.3.1	a.103.1.1			0004108
36,14	1yaaC	PLP(C4A)	2.6.1.1	c.67.1.1			0004069
38,14	2fyfA	PLP(C4A)	2.6.1.52		SERC_MYCTU	D,F,K,Q,T	0004648
38,14	2fyfB	PLP(C4A)	2.6.1.52			R	0004648
38,14	1bjoA	PLP(C4A)	2.6.1.52	c.67.1.4	SERC_ECOLI	D,K,Q,S,T,W	0004648
39,14	1szsD	PLP(C4A)	2.6.1.19 2.6.1.22				0003867 0047298
40,14	1sf2A	PLP(C4A)	2.6.1.19 2.6.1.22	c.67.1.4	GABT_ECOLI	K	0003867 0047298
40,14	1szsC	PLP(C4A)	2.6.1.19 2.6.1.22				0003867 0047298
1,15	1w88G	TDP(C2)	1.2.4.1	c.36.1.11			0004739
1,15	1w88E	TDP(C2)	1.2.4.1	c.36.1.11			0004739
1,15	2af3C	COA(C3P)	2.3.1.8				0008959
1,15	2af3D	COA(C3P)	2.3.1.8				0008959
1,15	1mskA	SAM(CE)	2.1.1.13		METH_ECOLI	D,R	0008705
3,15	1itzC	TPP(C2)	2.2.1.1	c.36.1.10, c.48.1.1, c.36.1.6			0004802
3,15	2b4bB	COA(C3P)	2.3.1.57		SAT1_HUMAN		0004145
4,15	1z8nA	TPP(C2)	2.2.1.6		ILVB_ARATH		0003984
4,15	1vptA	SAM(CE)	2.1.1.57				0004483
6,15	3bgvC	SAH(SD)	2.1.1.56				0004482
6,15	3bgvC	SAH(SD)	2.1.1.56				0004482
6,15	3tdtA	COA(C3P)	2.3.1.117				0008666
6,15	3bgvC	SAH(SD)	2.1.1.56				0004482
6,15	2tdtA	COA(C3P)	2.3.1.117				0008666
6,15	2ddwB	PXL(C4A)	2.7.1.35		PDXK_ECOLI	D,S	0008478
7,15	1ozfB	TPP(C2)	2.2.1.6	c.36.1.5, c.36.1.9, c.31.1.3	ILVB_KLEPN		0003984
7,15	1ozfA	TPP(C2)	2.2.1.6	c.36.1.5, c.36.1.9, c.31.1.3	ILVB_KLEPN		0003984
8,15	1ri3A	SAH(SD)	2.1.1.56	c.66.1.34	MCES_ENCCU	D,E,G,H,K,K,Y	0004482
8,15	1ri1A	SAH(SD)	2.1.1.56	c.66.1.34	MCES_ENCCU	D,E,G,H,K,K,Y	0004482
9,15	1jqdA	SAH(SD)	2.1.1.8	c.66.1.19	HNMT_HUMAN	E,E,G,I,Q	0046539
9,15	2aotB	SAH(SD)	2.1.1.8		HNMT_HUMAN	E,E,G,I,Q	0046539
11,15	2byjC	PLP(C4A)	2.6.1.13				0004587
12,15	2rfiA	SAH(SD)	2.1.1.43		EHMT1_HUMAN	Y,Y	0018024
12,15	1cm0B	COA(C3P)	2.3.1.48	d.108.1.1			0004402
13,15	2igqA	SAH(SD)	2.1.1.43		EHMT1_HUMAN	Y,Y	0018024
13,15	2o8jA	SAH(SD)	2.1.1.43		EHMT2_MOUSE	Y,Y	0018024
14,15	1worA	RED(S6)	2.1.2.10	b.44.2.1, d.250.1.1			0004047
15,15	2b4dA	COA(C3P)	2.3.1.57		SAT1_HUMAN	E	0004145
15,15	1nw3A	SAM(CE)	2.1.1.43	c.66.1.31	DOT1L_HUMAN	E,Q,T	0018024
16,15	2eo5A	PLP(C4A)	2.6.1.19				0003867
17,15	1suiC	SAH(SD)	2.1.1.104				0042409
18,15	2cnmA	COA(C3P)	2.3.1.128				0008999
18,15	1ejiB	THF(CP1)	2.1.2.1	c.67.1.4			0004372
20,15	3daaA	PDD(C4A)	2.6.1.21	e.17.1.1	DAAA_BACYM	E,K,K,L,R,Y	0047810
21,15	2hhfA	PLP(C4A)	2.6.1.42				0004084
23,15	1ve1A	PLP(C4A)	2.5.1.47				0004124
25,15	1xplA	CAA(C3)	2.3.3.10	c.95.1.2			0004421
25,15	1xplC	CAA(C3)	2.3.3.10	c.95.1.2			0004421
25,15	1xplB	CAA(C3)	2.3.3.10	c.95.1.2			0004421
27,15	1csiA	CMX(C2)	2.3.3.1				0004108
27,15	1cssA	FCX(C2)	2.3.3.1				0004108
27,15	2b4dB	COA(C3P)	2.3.1.57		SAT1_HUMAN	E	0004145
27,15	1cssA	FCX(C2)	2.3.3.1				0004108
29,15	2h12B	CMX(C2)	2.3.3.1		CISY_ACEAC	D,H	0004108
29,15	2h12E	CMX(C2)	2.3.3.1				0004108
29,15	2h12C	CMX(C2)	2.3.3.1				0004108
29,15	2h12D	CMX(C2)	2.3.3.1		CISY_ACEAC	D,H	0004108
29,15	2h12F	CMX(C2)	2.3.3.1		CISY_ACEAC	D,H	0004108
29,15	2h12A	CMX(C2)	2.3.3.1		CISY_ACEAC	D,H	0004108
31,15	2g72A	SAM(CE)	2.1.1.28		PNMT_HUMAN	A,D,E,N,Y,Y,Y	0004603
31,15	2g70A	SAM(CE)	2.1.1.28		PNMT_HUMAN	A,D,E,N,Y,Y,Y	0004603
33,15	1fa9A	PLP(C4A)	2.4.1.1	c.87.1.4	PYGL_HUMAN	C,K	0004645
34,15	1l7xB	PLP(C4A)	2.4.1.1	c.87.1.4	PYGL_HUMAN	C,K	0004645
35,15	1xl1A	PLP(C4A)	2.4.1.1		PYGM_HUMAN	C,K	0004645
35,15	1lwnA	PLP(C4A)	2.4.1.1	c.87.1.4	PYGM_HUMAN	C,K	0004645
37,15	1em6A	PLP(C4A)	2.4.1.1	c.87.1.4	PYGL_HUMAN	C,K	0004645
39,15	1szuD	PLP(C4A)	2.6.1.19 2.6.1.22				0003867 0047298
39,15	1szuA	PLP(C4A)	2.6.1.19 2.6.1.22		GABT_ECOLI	K	0003867 0047298
39,15	1szuB	PLP(C4A)	2.6.1.19 2.6.1.22				0003867 0047298
39,15	1szuC	PLP(C4A)	2.6.1.19 2.6.1.22				0003867 0047298
40,15	1sf2B	PLP(C4A)	2.6.1.19 2.6.1.22	c.67.1.4			0003867 0047298
40,15	1sf2C	PLP(C4A)	2.6.1.19 2.6.1.22	c.67.1.4			0003867 0047298
1,16	1h1tA	COA(C3P)	2.7.7.3	c.26.1.3			0004595
2,16	1kgqA	SCO(C42)	2.3.1.117	b.81.1.2			0008666
2,16	1eadA	CAO(S1P)	2.3.1.12		ODP2_AZOVI	H	0004742
3,16	1ev9C	GTS(SG2)	2.5.1.18	a.45.1.1, c.47.1.5	GSTA1_RAT	V,Y	0004364
3,16	1ev9D	GTS(SG2)	2.5.1.18	a.45.1.1, c.47.1.5	GSTA1_RAT	V,Y	0004364
4,16	1ev9A	GTS(SG2)	2.5.1.18	a.45.1.1, c.47.1.5	GSTA1_RAT	V,Y	0004364
5,16	2vheA	COA(C3P)	2.7.7.23				0003977
5,16	1hmyA	SAM(CE)	2.1.1.37		MTH1_HAEPH		0003886
5,16	2vheB	COA(C3P)	2.7.7.23				0003977
7,16	2af4C	COA(C3P)	2.3.1.8				0008959
8,16	1kywC	SAH(SD)	2.1.1.68	a.4.5.29, c.66.1.12	COMT1_MEDSA	D,G,H,K,M	0047763
8,16	3bgvC	SAH(SD)	2.1.1.56				0004482
10,16	1gseA	GTT(SG2)	2.5.1.18	a.45.1.1, c.47.1.5	GSTA1_HUMAN	R,Y	0004364
10,16	1pkwB	GTT(SG2)	2.5.1.18	a.45.1.1, c.47.1.5			0004364
10,16	1pkwA	GTT(SG2)	2.5.1.18	a.45.1.1, c.47.1.5	GSTA1_HUMAN	R,Y	0004364
10,16	1gseB	GTT(SG2)	2.5.1.18	a.45.1.1, c.47.1.5			0004364
11,16	1eemA	GSH(SG2)	2.5.1.18	a.45.1.1, c.47.1.5	GSTO1_HUMAN	K,K,V	0004364
12,16	2nmtA	NHM(CP)	2.3.1.97	d.108.1.2	NMT_YEAST	L	0004379
12,16	1r18A	SAH(SD)	2.1.1.77	c.66.1.7	PIMT_DROME	S	0004719
13,16	1mt6A	SAH(SD)	2.1.1.43	b.76.2.1, b.85.7.1	SETD7_HUMAN	Y,Y	0018024
15,16	2cinA	PLP(C4A)	2.6.1.36		LAT_MYCTU	K	0045484
15,16	2bylC	PLP(C4A)	2.6.1.13				0004587
16,16	1oatC	PLP(C4A)	2.6.1.13	c.67.1.4			0004587
16,16	2pb0B	PLP(C4A)	2.6.1.11, 2.6.1.17		ARGD_SALTY	F,K,R	0009016
19,16	2gb4A	SAH(SD)	2.1.1.67		TPMT_MOUSE	E,L,R,W	0008119
19,16	2gb4B	SAH(SD)	2.1.1.67		TPMT_MOUSE	E,L,R,W	0008119
19,16	2h11B	SAH(SD)	2.1.1.67				0008119
19,16	2h11A	SAH(SD)	2.1.1.67		TPMT_HUMAN	E,L,R,W	0008119
19,16	2bzgA	SAH(SD)	2.1.1.67		TPMT_HUMAN	E,L,R,W	0008119
21,16	1ekfA	PLP(C4A)	2.6.1.42	e.17.1.1	BCAT2_HUMAN	K,Y	0004084
21,16	1ekfB	PLP(C4A)	2.6.1.42	e.17.1.1			0004084
21,16	2hgwA	PLP(C4A)	2.6.1.42		BCAT2_HUMAN	K,Y	0004084
22,16	2hg8A	PLP(C4A)	2.6.1.42		BCAT2_HUMAN	K,Y	0004084
22,16	2hgxA	PLP(C4A)	2.6.1.42		BCAT2_HUMAN	K,Y	0004084
22,16	2hgwB	PLP(C4A)	2.6.1.42		BCAT2_HUMAN	K,Y	0004084
22,16	2a1hB	PLP(C4A)	2.6.1.42				0004084
23,16	2a1hA	PLP(C4A)	2.6.1.42		BCAT2_HUMAN	K,Y	0004084
24,16	1wkvB	PLP(C4A)	2.5.1.47 2.5.1.65 4.2.1.22		CYSO_AERPE	K,N,S	0004124 0033847 0004122
24,16	1wkvA	PLP(C4A)	2.5.1.47 2.5.1.65 4.2.1.22		CYSO_AERPE	K,N,S	0004124 0033847 0004122
24,16	2hgxB	PLP(C4A)	2.6.1.42		BCAT2_HUMAN	K,Y	0004084
26,16	1mzjA	COA(C3P)	2.3.1.41	c.95.1.2	FABH_STRLI	C,H,N	0004315
26,16	1daaA	PLP(C4A)	2.6.1.21	e.17.1.1	DAAA_BACYM	E,K,K,L,R,Y	0047810
28,16	1qj3B	PLP(C4A)	2.6.1.62	c.67.1.4	BIOA_ECOLI	D,G,K,K,T,Y	0004015
28,16	1qj3A	PLP(C4A)	2.6.1.62	c.67.1.4	BIOA_ECOLI	D,G,K,K,T,Y	0004015
29,16	1noiB	PLP(C4A)	2.4.1.1	c.87.1.4			0004645
30,16	1xvaB	SAM(CE)	2.1.1.20	c.66.1.5			0017174
30,16	1eblA	COA(C3P)	2.3.1.41	c.95.1.2	FABH_ECOLI	C,H,N	0004315
31,16	2eftA	COA(C3P)	2.3.1.41		FABH_ECOLI	C,H,N	0004315
31,16	2gyoA	COA(C3P)	2.3.1.41		FABH_ECOLI	C,H,N	0004315
33,16	2atiA	PLP(C4A)	2.4.1.1		PYGL_HUMAN	C,K	0004645
33,16	1fc0A	PLP(C4A)	2.4.1.1	c.87.1.4	PYGL_HUMAN	C,K	0004645
33,16	1l7xA	PLP(C4A)	2.4.1.1	c.87.1.4	PYGL_HUMAN	C,K	0004645
33,16	1fc0B	PLP(C4A)	2.4.1.1	c.87.1.4	PYGL_HUMAN	C,K	0004645
33,16	1em6B	PLP(C4A)	2.4.1.1	c.87.1.4			0004645
34,16	2amvA	PLP(C4A)	2.4.1.1	c.87.1.4	PYGM_HUMAN	C,K	0004645
34,16	1p4hA	PLP(C4A)	2.4.1.1	c.87.1.4	PYGM_HUMAN	C,K	0004645
35,16	1ww3A	PLP(C4A)	2.4.1.1		PYGM_HUMAN	C,K	0004645
35,16	2ffrA	PLP(C4A)	2.4.1.1		PYGM_HUMAN	C,K	0004645
35,16	2f3uA	PLP(C4A)	2.4.1.1		PYGM_HUMAN	C,K	0004645
36,16	2gpaA	PLP(C4A)	2.4.1.1	c.87.1.4	PYGM_RABIT	C,K	0004645
36,16	1ww2A	PLP(C4A)	2.4.1.1		PYGM_HUMAN	C,K	0004645
36,16	1xkxA	PLP(C4A)	2.4.1.1		PYGM_HUMAN	C,K	0004645
36,16	1p4jA	PLP(C4A)	2.4.1.1	c.87.1.4	PYGM_HUMAN	C,K	0004645
36,16	1xl0A	PLP(C4A)	2.4.1.1		PYGM_HUMAN	C,K	0004645
36,16	1e1yA	PLP(C4A)	2.4.1.1	c.87.1.4	PYGM_RABIT	C,K	0004645
36,16	1lwoA	PLP(C4A)	2.4.1.1	c.87.1.4	PYGM_HUMAN	C,K	0004645
38,16	1xoiA	PLP(C4A)	2.4.1.1		PYGL_HUMAN	C,K	0004645
38,16	1l5sB	PLP(C4A)	2.4.1.1	c.87.1.4	PYGL_HUMAN	C,K	0004645
38,16	1l5qB	PLP(C4A)	2.4.1.1	c.87.1.4	PYGL_HUMAN	C,K	0004645
38,16	1xoiB	PLP(C4A)	2.4.1.1				0004645
38,16	1l5sA	PLP(C4A)	2.4.1.1	c.87.1.4	PYGL_HUMAN	C,K	0004645
38,16	1l5rA	PLP(C4A)	2.4.1.1	c.87.1.4	PYGL_HUMAN	C,K	0004645
38,16	1b4dA	PLP(C4A)	2.4.1.1	c.87.1.4	PYGM_HUMAN	C,K	0004645
40,16	2eh6B	PLP(C4A)	2.6.1.11			S,T	0003992
40,16	2eh6A	PLP(C4A)	2.6.1.11		ARGD_AQUAE	F,K,R	0003992
40,16	1sf2D	PLP(C4A)	2.6.1.19 2.6.1.22	c.67.1.4			0003867 0047298
1,17	1kgtA	SCA(CS2)	2.3.1.117	b.81.1.2			0008666
1,17	2p02A	SAM(CE)	2.5.1.6		METK2_HUMAN	D	0004478
1,17	1hv9B	COA(C3P)	2.3.1.157 2.7.7.23	b.81.1.4, c.68.1.5	GLMU_ECOLI	A,H,R,S	0019134 0003977
1,17	1hv9A	COA(C3P)	2.3.1.157 2.7.7.23	b.81.1.4, c.68.1.5	GLMU_ECOLI	A,H,R,S	0019134 0003977
2,17	2jfkC	COA(C3P)	2.3.1.85		FAS_HUMAN	K	0004312
2,17	2jfkB	COA(C3P)	2.3.1.85		FAS_HUMAN	K	0004312
3,17	2jfkA	COA(C3P)	2.3.1.85		FAS_HUMAN	K	0004312
4,17	1ev4D	GTS(SG2)	2.5.1.18	a.45.1.1, c.47.1.5			0004364
4,17	1f3aB	GSH(SG2)	2.5.1.18	a.45.1.1, c.47.1.5			0004364
4,17	1ev4C	GTS(SG2)	2.5.1.18	a.45.1.1, c.47.1.5	GSTA1_RAT	V,Y	0004364
5,17	1f3aA	GSH(SG2)	2.5.1.18	a.45.1.1, c.47.1.5	GSTA1_MOUSE	V,Y	0004364
6,17	1f3bA	GBX(SG2)	2.5.1.18	a.45.1.1, c.47.1.5	GSTA1_MOUSE	V,Y	0004364
6,17	1f3bB	GBX(SG2)	2.5.1.18	a.45.1.1, c.47.1.5			0004364
7,17	1usbA	GSH(SG2)	2.5.1.18	a.45.1.1, c.47.1.5	GSTA1_HUMAN	R,Y	0004364
7,17	1usbB	GSH(SG2)	2.5.1.18	a.45.1.1, c.47.1.5	GSTA1_HUMAN	R,Y	0004364
8,17	1tdiA	GSH(SG2)	2.5.1.18		GSTA3_HUMAN	R,Y	0004364
8,17	1tdiB	GSH(SG2)	2.5.1.18				0004364
9,17	2xatA	DCA(C2P)	2.3.1.28		CAT4_PSEAE		0008811
10,17	2ejuA	SAH(SD)	2.1.1.32				0004809
11,17	2ytzA	SAH(SD)	2.1.1.32				0004809
11,17	2ytzB	SAH(SD)	2.1.1.32				0004809
12,17	2oreD	SAH(SD)	2.1.1.72				0009007
13,17	1yfjF	SAH(SD)	2.1.1.72				0009007
13,17	2oreE	SAH(SD)	2.1.1.72				0009007
14,17	2h8aA	GTT(SG2)	2.5.1.18				0004364
14,17	2ctsA	COA(C3P)	2.3.3.1		CISY_HUMAN	D,H	0004108
15,17	1jg4A	SAM(CE)	2.1.1.77	c.66.1.7	PIMT_PYRFU	S	0004719
15,17	6cscB	COF(C2I)	2.3.3.1	a.103.1.1			0004108
17,17	1gbnA	PLP(C4A)	2.6.1.13	c.67.1.4	OAT_HUMAN	K	0004587
18,17	2bwoB	SCA(CS2)	2.3.1.37				0003870
18,17	2bqzA	SAH(SD)	2.1.1.43		SETD8_HUMAN	Y	0018024
18,17	2bqzE	SAH(SD)	2.1.1.43				0018024
18,17	2bwoA	SCA(CS2)	2.3.1.37				0003870
20,17	2hdkB	PLP(C4A)	2.6.1.42				0004084
20,17	2hdkA	PLP(C4A)	2.6.1.42		BCAT2_HUMAN	K,Y	0004084
21,17	2hg8B	PLP(C4A)	2.6.1.42		BCAT2_HUMAN	K,Y	0004084
21,17	1ekpB	PLP(C4A)	2.6.1.42	e.17.1.1			0004084
21,17	1ekpA	PLP(C4A)	2.6.1.42	e.17.1.1	BCAT2_HUMAN	K,Y	0004084
22,17	2hhfB	PLP(C4A)	2.6.1.42		BCAT2_HUMAN	K,Y	0004084
23,17	1iydC	PLP(C4A)	2.6.1.42	e.17.1.1			0004084
24,17	1iydB	PLP(C4A)	2.6.1.42	e.17.1.1			0004084
24,17	1iydA	PLP(C4A)	2.6.1.42	e.17.1.1	ILVE_ECOLI	K	0004084
26,17	1a0gA	PMP(C4A)	2.6.1.21	e.17.1.1	DAAA_BACYM	A,E,H,K,K,R,R,Y	0047810
26,17	1daaB	PLP(C4A)	2.6.1.21	e.17.1.1		H,R	0047810
27,17	3daaB	PDD(C4A)	2.6.1.21	e.17.1.1		H,R	0047810
27,17	2daaA	DCS(C4A)	2.6.1.21	e.17.1.1	DAAA_BACYM	E,K,K,L,R,Y	0047810
27,17	2daaB	DCS(C4A)	2.6.1.21	e.17.1.1		H,R	0047810
28,17	2q3dA	PDA(C4A)	2.5.1.47		CYSK_MYCTU	K,N,S	0004124
30,17	1on3C	MCA(CS4)	2.1.3.1	c.14.1.4			0047154
30,17	1on3D	MCA(CS4)	2.1.3.1	c.14.1.4			0047154
30,17	1on3E	MCA(CS4)	2.1.3.1	c.14.1.4			0047154
30,17	1on3F	MCA(CS4)	2.1.3.1	c.14.1.4			0047154
30,17	1on3B	MCA(CS4)	2.1.3.1	c.14.1.4			0047154
30,17	1on3A	MCA(CS4)	2.1.3.1	c.14.1.4			0047154
32,17	1e4oA	PLP(C4A)	2.4.1.1	c.87.1.4	PHSM_ECOLI	K	0004645
32,17	1e4oB	PLP(C4A)	2.4.1.1	c.87.1.4			0004645
32,17	2asvA	PLP(C4A)	2.4.1.1		PHSM_ECOLI	K	0004645
32,17	2asvB	PLP(C4A)	2.4.1.1				0004645
33,17	1c8lA	PLP(C4A)	2.4.1.1	c.87.1.4	PYGM_HUMAN	C,K	0004645
34,17	1ktiA	PLP(C4A)	2.4.1.1	c.87.1.4	PYGM_HUMAN	C,K	0004645
34,17	2f3qA	PLP(C4A)	2.4.1.1		PYGM_HUMAN	C,K	0004645
34,17	1k06A	PLP(C4A)	2.4.1.1	c.87.1.4	PYGM_HUMAN	C,K	0004645
35,17	2atiB	PLP(C4A)	2.4.1.1				0004645
35,17	2f3sA	PLP(C4A)	2.4.1.1		PYGM_HUMAN	C,K	0004645
35,17	1wv1A	PLP(C4A)	2.4.1.1		PYGM_HUMAN	C,K	0004645
36,17	2f3pA	PLP(C4A)	2.4.1.1		PYGM_HUMAN	C,K	0004645
36,17	1bx3A	PLP(C4A)	2.4.1.1	c.87.1.4	PYGM_RABIT	C,K	0004645
37,17	1noiA	PLP(C4A)	2.4.1.1	c.87.1.4	PYGM_HUMAN	C,K	0004645
37,17	1gpbA	PLP(C4A)	2.4.1.1		PYGM_HUMAN	C,K	0004645
37,17	1wuyA	PLP(C4A)	2.4.1.1		PYGM_HUMAN	C,K	0004645
37,17	1wv0A	PLP(C4A)	2.4.1.1		PYGM_HUMAN	C,K	0004645
38,17	1l5qA	PLP(C4A)	2.4.1.1	c.87.1.4	PYGL_HUMAN	C,K	0004645
38,17	1l5rB	PLP(C4A)	2.4.1.1	c.87.1.4	PYGL_HUMAN	C,K	0004645
39,17	1noiC	PLP(C4A)	2.4.1.1	c.87.1.4			0004645
40,17	1ohvB	PLP(C4A)	2.6.1.19 2.6.1.22	c.67.1.4			0003867 0047298
40,17	1ohvD	PLP(C4A)	2.6.1.19 2.6.1.22	c.67.1.4			0003867 0047298
40,17	1ohvC	PLP(C4A)	2.6.1.19 2.6.1.22	c.67.1.4			0003867 0047298
40,17	1ohvA	PLP(C4A)	2.6.1.19 2.6.1.22	c.67.1.4	GABT_HUMAN	C,C,K	0003867 0047298
1,18	1h17A	COA(C3P)	2.3.1.54	c.7.1.1	PFLB_ECOLI		0008861
1,18	1wopA	FFO(C5A)	2.1.2.10	b.44.2.1, d.250.1.1			0004047
1,18	1h16A	COA(C3P)	2.3.1.54	c.7.1.1	PFLB_ECOLI		0008861
2,18	2obvA	SAM(CE)	2.5.1.6		METK1_HUMAN	D,D,D,H,R,S	0004478
3,18	2jfkD	COA(C3P)	2.3.1.85		FAS_HUMAN	K	0004312
5,18	1v2xA	SAM(CE)	2.1.1.34	c.116.1.1			0009020
6,18	1i1dA	COA(C3P)	2.3.1.4	d.108.1.1	GNA1_YEAST	T	0004343
6,18	2ejtA	SAM(CE)	2.1.1.32				0004809
6,18	1ev4A	GTS(SG2)	2.5.1.18	a.45.1.1, c.47.1.5	GSTA1_RAT	V,Y	0004364
8,18	2admA	SAM(CE)	2.1.1.72	c.66.1.27, d.287.1.1			0009007
8,18	2admB	SAM(CE)	2.1.1.72	c.66.1.27, d.287.1.1			0009007
9,18	1p91A	SAM(CE)	2.1.1.51	c.66.1.33	RLMA_ECOLI	H,Y	0008989
11,18	1qanA	SAH(SD)	2.1.1.48	c.66.1.24	ERM_BACSU	E,G,I,N,N	0008988
11,18	1p1cB	SAH(SD)	2.1.1.2	c.66.1.16			0030731
11,18	1khhA	SAH(SD)	2.1.1.2	c.66.1.16	GAMT_RAT		0030731
11,18	1khhB	SAH(SD)	2.1.1.2	c.66.1.16			0030731
13,18	2oreF	SAH(SD)	2.1.1.72				0009007
13,18	2oreF	SAH(SD)	2.1.1.72				0009007
13,18	2g1pA	SAH(SD)	2.1.1.72				0009007
15,18	2vjlA	COA(C3P)	2.8.3.16		FCTA_OXAFO	D,K,N	0033608
15,18	1booA	SAH(SD)	2.1.1.113	c.66.1.11			0015667
16,18	1sstC	COA(C3P)	2.3.1.30	b.81.1.6			0009001
17,18	2cl5A	SAM(CE)	2.1.1.6		COMT_RAT	D,D,D,E,E,K,N,N,S,V	0016206
17,18	1vidA	SAM(CE)	2.1.1.6		COMT_RAT	D,D,D,E,E,K,N,N,S,V	0016206
17,18	1sstA	COA(C3P)	2.3.1.30	b.81.1.6			0009001
17,18	1sstB	COA(C3P)	2.3.1.30	b.81.1.6			0009001
18,18	2bwoE	SCA(CS2)	2.3.1.37				0003870
19,18	1wkhA	PPE(C4A)	2.6.1.11		ARGD_THET2	F,K,R	0003992
20,18	2abjA	PLP(C4A)	2.6.1.42		BCAT1_HUMAN	K	0004084
20,18	2abjG	PLP(C4A)	2.6.1.42		BCAT1_HUMAN	K	0004084
20,18	2abjJ	PLP(C4A)	2.6.1.42				0004084
20,18	2abjD	PLP(C4A)	2.6.1.42		BCAT1_HUMAN	K	0004084
22,18	1i1mC	PLP(C4A)	2.6.1.42	e.17.1.1			0004084
22,18	1i1mB	PLP(C4A)	2.6.1.42	e.17.1.1			0004084
22,18	1i1mA	PLP(C4A)	2.6.1.42	e.17.1.1	ILVE_ECOLI	K	0004084
23,18	1i1kB	PLP(C4A)	2.6.1.42	e.17.1.1			0004084
23,18	1i1kA	PLP(C4A)	2.6.1.42	e.17.1.1	ILVE_ECOLI	K	0004084
23,18	1i1kC	PLP(C4A)	2.6.1.42	e.17.1.1			0004084
24,18	1a3gC	PLP(C4A)	2.6.1.42	e.17.1.1			0004084
25,18	2dabA	PLP(C4A)	2.6.1.21	e.17.1.1	DAAA_BACYM	A,E,H,K,K,R,R,Y	0047810
25,18	1a3gA	PLP(C4A)	2.6.1.42	e.17.1.1	ILVE_ECOLI	K	0004084
25,18	1a3gB	PLP(C4A)	2.6.1.42	e.17.1.1			0004084
26,18	1a0gB	PMP(C4A)	2.6.1.21	e.17.1.1	DAAA_BACYM	A,E,H,K,K,R,R,Y	0047810
27,18	1d6sA	PLP(C4A)	2.5.1.47	c.79.1.1	CYSK_SALTY	A,N,S	0004124
28,18	1d6sB	PLP(C4A)	2.5.1.47	c.79.1.1			0004124
28,18	1vefA	PLP(C4A)	2.6.1.11		ARGD_THET2	F,K,R	0003992
28,18	1vefB	PLP(C4A)	2.6.1.11			T,T	0003992
29,18	1kt8A	ILP(C4A)	2.6.1.42	e.17.1.1	BCAT2_HUMAN	K,Y	0004084
29,18	1ekvB	PLP(C4A)	2.6.1.42	e.17.1.1			0004084
29,18	1ktaB	PMP(C4A)	2.6.1.42	e.17.1.1			0004084
29,18	1ekvA	PLP(C4A)	2.6.1.42	e.17.1.1	BCAT2_HUMAN	K,Y	0004084
31,18	1l6iB	PLP(C4A)	2.4.1.1	c.87.1.4			0004645
31,18	1l5wA	PLP(C4A)	2.4.1.1	c.87.1.4	PHSM_ECOLI	K	0004645
31,18	1l6iA	PLP(C4A)	2.4.1.1	c.87.1.4	PHSM_ECOLI	K	0004645
31,18	2aw3A	PLP(C4A)	2.4.1.1		PHSM_ECOLI	K	0004645
31,18	1l5vB	PLP(C4A)	2.4.1.1	c.87.1.4			0004645
31,18	1l5vA	PLP(C4A)	2.4.1.1	c.87.1.4	PHSM_ECOLI	K	0004645
32,18	1l5wB	PLP(C4A)	2.4.1.1	c.87.1.4			0004645
32,18	2av6A	PLP(C4A)	2.4.1.1		PHSM_ECOLI	K	0004645
32,18	2aw3B	PLP(C4A)	2.4.1.1				0004645
33,18	1gpyA	PLP(C4A)	2.4.1.1		PYGM_HUMAN	C,K	0004645
33,18	1gpaD	PLP(C4A)	2.4.1.1	c.87.1.4			0004645
34,18	1p2gA	PLP(C4A)	2.4.1.1	c.87.1.4	PYGM_HUMAN	C,K	0004645
34,18	1xc7A	PLP(C4A)	2.4.1.1		PYGM_HUMAN	C,K	0004645
34,18	2fetA	PLP(C4A)	2.4.1.1		PYGM_HUMAN	C,K	0004645
34,18	1k08A	PLP(C4A)	2.4.1.1	c.87.1.4	PYGM_HUMAN	C,K	0004645
34,18	1h5uA	PLP(C4A)	2.4.1.1	c.87.1.4	PYGM_HUMAN	C,K	0004645
35,18	1p4gA	PLP(C4A)	2.4.1.1	c.87.1.4	PYGM_HUMAN	C,K	0004645
36,18	1z62A	PLP(C4A)	2.4.1.1		PYGM_HUMAN	C,K	0004645
36,18	1p2dA	PLP(C4A)	2.4.1.1	c.87.1.4	PYGM_HUMAN	C,K	0004645
36,18	2ff5A	PLP(C4A)	2.4.1.1		PYGM_HUMAN	C,K	0004645
36,18	1p29A	PLP(C4A)	2.4.1.1	c.87.1.4	PYGM_HUMAN	C,K	0004645
37,18	1uzuA	PLP(C4A)	2.4.1.1	c.87.1.4	PYGM_HUMAN	C,K	0004645
37,18	1p2bA	PLP(C4A)	2.4.1.1	c.87.1.4	PYGM_HUMAN	C,K	0004645
37,18	1wutA	PLP(C4A)	2.4.1.1		PYGM_HUMAN	C,K	0004645
38,18	1exvB	PLP(C4A)	2.4.1.1	c.87.1.4			0004645
38,18	1exvA	PLP(C4A)	2.4.1.1	c.87.1.4	PYGL_HUMAN	C,K	0004645
38,18	1noiD	PLP(C4A)	2.4.1.1	c.87.1.4			0004645
39,18	2av6B	PLP(C4A)	2.4.1.1				0004645
39,18	1axrA	PLP(C4A)	2.4.1.1		PYGM_HUMAN	C,K	0004645
39,18	1gpaB	PLP(C4A)	2.4.1.1	c.87.1.4	PYGM_HUMAN	C,K	0004645
40,18	1xpmC	HMG(C3)	2.3.3.10	c.95.1.2			0004421
40,18	1xpmC	CAA(C3)	2.3.3.10	c.95.1.2			0004421
40,18	1xpmD	CAA(C3)	2.3.3.10	c.95.1.2			0004421
40,18	1xpmA	HMG(C3)	2.3.3.10	c.95.1.2			0004421
40,18	1xpmD	HMG(C3)	2.3.3.10	c.95.1.2			0004421
40,18	1xpmA	CAA(C3)	2.3.3.10	c.95.1.2			0004421
40,18	1xpmB	HMG(C3)	2.3.3.10	c.95.1.2			0004421
40,18	1xpmB	CAA(C3)	2.3.3.10	c.95.1.2			0004421
1,19	1eabA	COA(C3P)	2.3.1.12		ODP2_AZOVI		0004742
1,19	1eacA	CAO(S1P)	2.3.1.12		ODP2_AZOVI		0004742
3,19	2c6xC	COZ(S1P)	2.3.3.1				0004108
3,19	2c6xD	COZ(S1P)	2.3.3.1				0004108
3,19	2c6xA	COZ(S1P)	2.3.3.1		CISY_BACSU	E	0004108
3,19	2c6xB	COZ(S1P)	2.3.3.1				0004108
3,19	1uakA	SAM(CE)	2.1.1.31	c.116.1.4	TRMD_HAEIN	G,Y	0009019
5,19	1p9pA	SAH(SD)	2.1.1.31	c.116.1.4	TRMD_ECOLI	G,Y	0009019
5,19	1uamA	SAH(SD)	2.1.1.31	c.116.1.4	TRMD_HAEIN	G,Y	0009019
5,19	1ualA	SAH(SD)	2.1.1.31	c.116.1.4	TRMD_HAEIN	G,Y	0009019
7,19	1vp9A	SAH(SD)	2.1.1.57				0004483
7,19	1jtfA	SAH(SD)	2.1.1.57	c.66.1.25			0004483
7,19	1jszA	SAH(SD)	2.1.1.57	c.66.1.25			0004483
7,19	1jteA	SAH(SD)	2.1.1.57	c.66.1.25			0004483
7,19	1eamA	SAH(SD)	2.1.1.57	c.66.1.25			0004483
7,19	1p39A	SAH(SD)	2.1.1.57				0004483
7,19	2vp3A	SAH(SD)	2.1.1.57				0004483
7,19	1v39A	SAH(SD)	2.1.1.57				0004483
7,19	1b42A	SAH(SD)	2.1.1.57				0004483
7,19	1vp3A	SAH(SD)	2.1.1.57				0004483
9,19	1nw7A	SAH(SD)	2.1.1.72	c.66.1.11			0009007
9,19	2oreE	SAH(SD)	2.1.1.72				0009007
10,19	1p1bD	SAH(SD)	2.1.1.2	c.66.1.16			0030731
10,19	1p1bC	SAH(SD)	2.1.1.2	c.66.1.16			0030731
10,19	1p1bA	SAH(SD)	2.1.1.2	c.66.1.16	GAMT_RAT		0030731
11,19	1p1cA	SAH(SD)	2.1.1.2	c.66.1.16	GAMT_RAT		0030731
11,19	1p1bB	SAH(SD)	2.1.1.2	c.66.1.16			0030731
12,19	1bc5A	SAH(SD)	2.1.1.80	a.58.1.1, c.66.1.8	CHER_SALTY	D,E,N,R,T	0008983
13,19	1af7A	SAH(SD)	2.1.1.80		CHER_SALTY	D,E,N,R,T	0008983
13,19	2g1pB	SAH(SD)	2.1.1.72				0009007
14,19	2r3aA	SAM(CE)	2.1.1.43				0018024
15,19	2vjoA	COA(C3P)	2.8.3.16		FCTA_OXAFO	D,K,N	0033608
15,19	2vjkA	COA(C3P)	2.8.3.16		FCTA_OXAFO	D,K,N	0033608
15,19	2vjmA	COA(C3P)	2.8.3.16		FCTA_OXAFO	D,K,N	0033608
16,19	2vjmB	COA(C3P)	2.8.3.16		FCTA_OXAFO	K,N	0033608
16,19	1t4cA	COA(C3P)	2.8.3.16	c.123.1.1	FCTA_OXAFO	D,K,N	0033608
17,19	2cl5B	SAM(CE)	2.1.1.6		COMT_RAT	D,D,D,E,E,K,N,N,S,V	0016206
17,19	1aj8B	COA(C3P)	2.3.3.1	a.103.1.1	CISY_PYRFU	D,H	0004108
18,19	3bv0B	PLP(C4A)	2.6.1.62				0004015
18,19	3bv0A	PLP(C4A)	2.6.1.62				0004015
18,19	1oatA	PLP(C4A)	2.6.1.13	c.67.1.4	OAT_HUMAN	K	0004587
18,19	1oatB	PLP(C4A)	2.6.1.13	c.67.1.4			0004587
19,19	1wkhB	PPE(C4A)	2.6.1.11			T,T	0003992
20,19	2coiB	PLP(C4A)	2.6.1.42		BCAT1_HUMAN	K	0004084
21,19	1g2wA	PLP(C4A)	2.6.1.21	e.17.1.1	DAAA_BACYM	K,K,L,R,S,Y	0047810
21,19	1g2wB	PLP(C4A)	2.6.1.21	e.17.1.1		H,R	0047810
21,19	2cojB	PLP(C4A)	2.6.1.42		BCAT1_HUMAN	K	0004084
21,19	2cojA	PLP(C4A)	2.6.1.42		BCAT1_HUMAN	K	0004084
21,19	2cogB	PLP(C4A)	2.6.1.42		BCAT1_HUMAN	K	0004084
22,19	2cogA	PLP(C4A)	2.6.1.42		BCAT1_HUMAN	K	0004084
22,19	2coiA	PLP(C4A)	2.6.1.42		BCAT1_HUMAN	K	0004084
23,19	2dabB	PLP(C4A)	2.6.1.21	e.17.1.1	DAAA_BACYM	A,E,H,K,K,R,R,Y	0047810
23,19	4daaB	PLP(C4A)	2.6.1.21	e.17.1.1		H,R	0047810
24,19	5daaA	PLP(C4A)	2.6.1.21	e.17.1.1	DAAA_BACYM	K,K,K,L,R,Y	0047810
24,19	5daaB	PLP(C4A)	2.6.1.21	e.17.1.1		H,R	0047810
24,19	4daaA	PLP(C4A)	2.6.1.21	e.17.1.1	DAAA_BACYM	E,K,K,L,R,Y	0047810
26,19	1iyeC	PGU(C4A)	2.6.1.42	e.17.1.1			0004084
26,19	1iyeA	PGU(C4A)	2.6.1.42	e.17.1.1	ILVE_ECOLI	K	0004084
26,19	1iyeB	PGU(C4A)	2.6.1.42	e.17.1.1			0004084
27,19	2pb0A	PLP(C4A)	2.6.1.11, 2.6.1.17		ARGD_SALTY	F,K,R,S,T	0009016
27,19	1dtyB	PLP(C4A)	2.6.1.62	c.67.1.4		G,T	0004015
27,19	1dtyA	PLP(C4A)	2.6.1.62	c.67.1.4	BIOA_ECOLI	D,K,K,Y	0004015
29,19	1ktaA	PMP(C4A)	2.6.1.42	e.17.1.1	BCAT2_HUMAN	K,Y	0004084
29,19	1kt8B	ILP(C4A)	2.6.1.42	e.17.1.1	BCAT2_HUMAN	K,Y	0004084
30,19	1n8wA	COA(C3P)	2.3.3.9	c.1.13.1	MASZ_MYCTU	D,R	0004474
30,19	1qm5B	PLP(C4A)	2.4.1.1	c.87.1.4			0004645
30,19	1qm5A	PLP(C4A)	2.4.1.1	c.87.1.4	PHSM_ECOLI	K	0004645
31,19	2azdA	PLP(C4A)	2.4.1.1		PHSM_ECOLI	K	0004645
32,19	2ecpA	PLP(C4A)	2.4.1.1	c.87.1.4	PHSM_ECOLI	K	0004645
32,19	1gpaC	PLP(C4A)	2.4.1.1	c.87.1.4			0004645
32,19	2azdB	PLP(C4A)	2.4.1.1				0004645
32,19	1ahpB	PLP(C4A)	2.4.1.1	c.87.1.4			0004645
32,19	1ahpA	PLP(C4A)	2.4.1.1	c.87.1.4	PHSM_ECOLI	K	0004645
33,19	2ecpB	PLP(C4A)	2.4.1.1	c.87.1.4			0004645
34,19	1ftwA	PLP(C4A)	2.4.1.1	c.87.1.4	PYGM_HUMAN	C,K	0004645
34,19	1c8kA	PLP(C4A)	2.4.1.1	c.87.1.4	PYGM_HUMAN	C,K	0004645
34,19	1gg8A	PLP(C4A)	2.4.1.1	c.87.1.4	PYGM_HUMAN	C,K	0004645
34,19	1fs4A	PLP(C4A)	2.4.1.1	c.87.1.4	PYGM_HUMAN	C,K	0004645
34,19	1fu4A	PLP(C4A)	2.4.1.1	c.87.1.4	PYGM_HUMAN	C,K	0004645
35,19	1gfzA	PLP(C4A)	2.4.1.1	c.87.1.4	PYGM_HUMAN	C,K	0004645
35,19	1fu7A	PLP(C4A)	2.4.1.1	c.87.1.4	PYGM_HUMAN	C,K	0004645
35,19	1ftyA	PLP(C4A)	2.4.1.1	c.87.1.4	PYGM_HUMAN	C,K	0004645
36,19	1ggnA	PLP(C4A)	2.4.1.1	c.87.1.4	PYGM_HUMAN	C,K	0004645
36,19	1nojA	PLP(C4A)	2.4.1.1		PYGM_HUMAN	C,K	0004645
36,19	1ftqA	PLP(C4A)	2.4.1.1	c.87.1.4	PYGM_HUMAN	C,K	0004645
37,19	1fu8A	PLP(C4A)	2.4.1.1	c.87.1.4	PYGM_HUMAN	C,K	0004645
37,19	1c50A	PLP(C4A)	2.4.1.1	c.87.1.4	PYGM_HUMAN	C,K	0004645
37,19	1hlfA	PLP(C4A)	2.4.1.1	c.87.1.4	PYGM_HUMAN	C,K	0004645
38,19	2gpbA	PLP(C4A)	2.4.1.1		PYGM_HUMAN	C,K	0004645
38,19	1nokA	PLP(C4A)	2.4.1.1		PYGM_HUMAN	C,K	0004645
aAtom indicates used reaction centers.
